# Supplementary material for: Bis(adamantan-1-aminium) hydrogen phosphate fumaric acid sesquisolvate
Source: Acta Crystallogr Sect E Struct Rep Online. 2012 Jul 25;68(Pt 8):o2531–2. doi: 10.1107/S1600536812032734 (PMC3414978; doi:10.1107/S1600536812032734)
Supplement: Supplementary file 1 [file e-68-o2531-sup1.cif]

##############################################################################
#                                                                            #
# This CIF contains the data in a paper accepted for publication in          #
# Acta Crystallographica Section E. It conforms to the requirements of       #
# Notes for Authors for Acta Crystallographica Section E, and has been       #
# peer reviewed under the auspices of the IUCr Commission on Journals.       #
#                                                                            #
# Full details of the Crystallographic Information File format               #
# are given in the paper "The Crystallographic Information File (CIF):       #
# a New Standard Archive File for Crystallography" by S. R. Hall, F. H.      #
# Allen and I. D. Brown [Acta Cryst. (1991), A47, 655-685].                  #
#                                                                            #
# The current version of the core CIF dictionary is obtainable from          #
# ftp://ftp.iucr.org/pub/cif_core.dic.                                       #
#                                                                            #
# Software is freely available for graphical display of the structure(s)     #
# in this CIF. For information consult the CIF software page                 #
# http://www.iucr.org/resources/cif/software.                                #
#                                                                            #
# This file may be used for bona fide research purposes within the           #
# scientific community so long as proper attribution is given to the journal # 
# article from which it was obtained.                                        #
#                                                                            #
##############################################################################
data_global
_audit_creation_method     CRYSTALS_ver_12.87
_journal_date_recd_electronic     2012-07-06
_journal_date_accepted     2012-07-18
_journal_name_full     'Acta Crystallographica, Section E'
_journal_year     2012
_journal_volume     68
_journal_issue      8
_journal_page_first     o2531
_journal_page_last     o2532
_journal_paper_category     QO
_journal_paper_doi     10.1107/S1600536812032734
_journal_coeditor_code     WM2659
_publ_contact_author_name     'Cherif Ben Nasr'
_publ_contact_author_address
; Laboratoire de Chimie des mat\'eriaux
  Facult\'e des Sciences de Bizerte
  7021 Zarzouna
  Tunisia
;
_publ_contact_author_email     cherif_bennasr@yahoo.fr
_publ_contact_author_fax     ?
_publ_contact_author_phone     ?
_publ_section_title
;
Bis(adamantan-1-aminium) hydrogen phosphate fumaric acid sesquisolvate
;
loop_
    _publ_author_name
    _publ_author_footnote
    _publ_author_address
    'Mrad, Mohamed Lahbib' .
; Laboratoire de Chimie des Mat\'eriaux
  Facult\'e des Sciences de Bizerte
  7021 Zarzouna
  Tunisia
;
    'Zeller, Matthias' .
; Youngstown State University,
  Department of Chemistry
  One University Plaza
  Youngstown
  Ohio 44555-3663
  USA
;
    'Hernandez, Kristen J.' .
; Youngstown State University,
  Department of Chemistry
  One University Plaza
  Youngstown
  Ohio 44555-3663
  USA
;
    'Rzaigui, Mohamed' .
; Laboratoire de Chimie des Mat\'eriaux
  Facult\'e des Sciences de Bizerte
  7021 Zarzouna
  Tunisia
;
    'Ben Nasr, Cherif' .
; Laboratoire de Chimie des Mat\'eriaux
  Facult\'e des Sciences de Bizerte
  7021 Zarzouna
  Tunisia
;
data_I
_audit_creation_method     SHELXL-97
_chemical_name_systematic
;
Bis(adamantan-1-aminium) hydrogen phosphate fumaric acid sesquisolvate
;
_chemical_name_common     ?
_chemical_formula_moiety     '2(C10 H18 N +), H O4 P 2-, 1.5(C4 H4 O4)'
_chemical_formula_sum     'C26 H43 N2 O10 P'
_chemical_formula_iupac     '2C10 H18 N +, H O4 P 2-, 1.5C4 H4 O4'
_chemical_formula_weight     574.59
_chemical_melting_point     ?
_symmetry_cell_setting     monoclinic
_symmetry_space_group_name_H-M     'P 21/n'
_symmetry_space_group_name_Hall     '-P 2yn'
loop_
    _symmetry_equiv_pos_as_xyz
    'x, y, z'
    '-x+1/2, y+1/2, -z+1/2'
    '-x, -y, -z'
    'x-1/2, -y-1/2, z-1/2'
_cell_length_a     12.7555(16)
_cell_length_b     11.1850(14)
_cell_length_c     20.251(2)
_cell_angle_alpha     90.00
_cell_angle_beta     105.795(2)
_cell_angle_gamma     90.00
_cell_volume     2780.1(6)
_cell_formula_units_Z     4
_cell_measurement_reflns_used     6149
_cell_measurement_theta_min     2.46
_cell_measurement_theta_max     31.50
_cell_measurement_temperature     100(2)
_cell_special_details     ?
_exptl_crystal_description     block
_exptl_crystal_colour     colourless
_exptl_crystal_size_max     0.45
_exptl_crystal_size_mid     0.35
_exptl_crystal_size_min     0.25
_exptl_crystal_density_diffrn     1.373
_exptl_crystal_density_meas     ?
_exptl_crystal_density_method     'not measured'
_exptl_crystal_F_000     1232
_exptl_absorpt_coefficient_mu     0.158
_exptl_absorpt_correction_type     multi-scan
_exptl_absorpt_process_details     '(<i>SADABS</i>; Bruker, 2011)'
_exptl_absorpt_correction_T_min     0.6802
_exptl_absorpt_correction_T_max     0.7464
_exptl_special_details     ?
_diffrn_ambient_temperature     100(2)
_diffrn_radiation_type     MoK\a
_diffrn_radiation_wavelength     0.71073
_diffrn_radiation_source     'fine-focus sealed tube'
_diffrn_radiation_monochromator     graphite
_diffrn_measurement_device_type     'Bruker SMART APEX CCD'
_diffrn_measurement_method     '\w scans'
_diffrn_detector_area_resol_mean     ?
_diffrn_reflns_number     24141
_diffrn_reflns_av_R_equivalents     0.0282
_diffrn_reflns_av_sigmaI/netI     0.0362
_diffrn_reflns_theta_min     1.70
_diffrn_reflns_theta_max     32.20
_diffrn_reflns_theta_full     28.00
_diffrn_measured_fraction_theta_max     0.917
_diffrn_measured_fraction_theta_full     0.996
_diffrn_reflns_limit_h_min     -18
_diffrn_reflns_limit_h_max     18
_diffrn_reflns_limit_k_min     -16
_diffrn_reflns_limit_k_max     16
_diffrn_reflns_limit_l_min     -27
_diffrn_reflns_limit_l_max     28
_diffrn_standards_number     0
_diffrn_standards_interval_count     .
_diffrn_standards_interval_time     .
_diffrn_standards_decay_%     ?
_refine_special_details
;
Refinement of <i>F</i>^2^ against ALL reflections. The weighted <i>R</i>-factor
<i>wR</i> and goodness of fit <i>S</i> are based on <i>F</i>^2^, conventional
<i>R</i>-factors <i>R</i> are based on <i>F</i>, with <i>F</i> set to zero for
negative <i>F</i>^2^. The threshold expression of <i>F</i>^2^ >
\s(<i>F</i>^2^) is used only for calculating <i>R</i>-factors(gt) <i>etc</i>.
and is not relevant to the choice of reflections for refinement.
<i>R</i>-factors based on <i>F</i>^2^ are statistically about twice as large
as those based on <i>F</i>, and <i>R</i>- factors based on ALL data will be
even larger.
;
_reflns_number_total     9001
_reflns_number_gt     7424
_reflns_threshold_expression     I>2\s(I)
_refine_ls_structure_factor_coef     Fsqd
_refine_ls_matrix_type     full
_refine_ls_R_factor_all     0.0530
_refine_ls_R_factor_gt     0.0421
_refine_ls_wR_factor_gt     0.1055
_refine_ls_wR_factor_ref     0.1133
_refine_ls_goodness_of_fit_ref     1.024
_refine_ls_restrained_S_all     1.024
_refine_ls_number_reflns     9001
_refine_ls_number_parameters     366
_refine_ls_number_restraints     0
_refine_ls_hydrogen_treatment     mixed
_refine_ls_weighting_scheme     calc
_refine_ls_weighting_details
         'calc w=1/[\s^2^(Fo^2^)+(0.0581P)^2^+0.6840P] where P=(Fo^2^+2Fc^2^)/3'
_atom_sites_solution_hydrogens     geom
_atom_sites_solution_primary     direct
_atom_sites_solution_secondary     difmap
_refine_ls_shift/su_max     0.001
_refine_ls_shift/su_mean     0.000
_refine_diff_density_max     0.505
_refine_diff_density_min     -0.392
_refine_ls_extinction_method     none
_refine_ls_extinction_coef     ?
loop_
    _atom_type_symbol
    _atom_type_description
    _atom_type_scat_dispersion_real
    _atom_type_scat_dispersion_imag
    _atom_type_scat_source
    'C' 'C' 0.0033 0.0016
                         'International Tables Vol C Tables 4.2.6.8 and 6.1.1.4'
    'H' 'H' 0.0000 0.0000
                         'International Tables Vol C Tables 4.2.6.8 and 6.1.1.4'
    'N' 'N' 0.0061 0.0033
                         'International Tables Vol C Tables 4.2.6.8 and 6.1.1.4'
    'O' 'O' 0.0106 0.0060
                         'International Tables Vol C Tables 4.2.6.8 and 6.1.1.4'
    'P' 'P' 0.1023 0.0942
                         'International Tables Vol C Tables 4.2.6.8 and 6.1.1.4'
_computing_data_collection     'APEX2 (Bruker, 2011)'
_computing_cell_refinement     'SAINT (Bruker, 2011)'
_computing_data_reduction     'SAINT (Bruker, 2011)'
_computing_structure_solution     'SHELXTL (Sheldrick, 2008)'
_computing_structure_refinement     'SHELXLE (H\"ubschle <i>et al.</i>, 2011)'
_computing_molecular_graphics     'SHELXTL (Sheldrick, 2008)'
_computing_publication_material     'publCIF (Westrip, 2010)'
loop_
    _atom_site_type_symbol
    _atom_site_label
    _atom_site_fract_x
    _atom_site_fract_y
    _atom_site_fract_z
    _atom_site_U_iso_or_equiv
    _atom_site_adp_type
    _atom_site_calc_flag
    _atom_site_refinement_flags
    _atom_site_occupancy
    _atom_site_symmetry_multiplicity
    _atom_site_disorder_assembly
    _atom_site_disorder_group
    C C1 0.41137(10) 0.15548(10) 0.52298(6) 0.0156(2) Uani d . 1 1 . .
    C C2 0.39579(10) 0.02404(10) 0.52724(6) 0.0161(2) Uani d . 1 1 . .
    H H2 0.4500 -0.0216 0.5586 0.019 Uiso calc R 1 1 . .
    C C3 0.30842(10) -0.03144(10) 0.48851(6) 0.0171(2) Uani d . 1 1 . .
    H H3 0.2547 0.0141 0.4567 0.020 Uiso calc R 1 1 . .
    C C4 0.29194(10) -0.16227(10) 0.49331(6) 0.0166(2) Uani d . 1 1 . .
    O O5 0.34561(7) 0.20545(7) 0.46935(4) 0.01976(18) Uani d . 1 1 . .
    H H5 0.3451(13) 0.2959(15) 0.4725(8) 0.030 Uiso d . 1 1 . .
    O O6 0.48114(8) 0.20734(7) 0.56762(5) 0.0228(2) Uani d . 1 1 . .
    O O7 0.35313(8) -0.22223(8) 0.53892(5) 0.0284(2) Uani d . 1 1 . .
    O O8 0.21020(8) -0.20382(8) 0.44631(5) 0.0254(2) Uani d . 1 1 . .
    H H8 0.2001(15) -0.2987(16) 0.4495(9) 0.038 Uiso d . 1 1 . .
    C C5 0.01715(10) 0.16473(10) 0.47501(6) 0.0168(2) Uani d . 1 1 . .
    C C6 -0.02584(10) 0.04172(10) 0.47816(6) 0.0182(2) Uani d . 1 1 . .
    H H6 -0.0940 0.0217 0.4472 0.022 Uiso calc R 1 1 . .
    O O9 -0.03696(8) 0.23937(8) 0.43612(5) 0.0260(2) Uani d . 1 1 . .
    O O10 0.11474(7) 0.18302(8) 0.51613(5) 0.0228(2) Uani d . 1 1 . .
    H H10 0.1367(14) 0.2640(16) 0.5132(9) 0.034 Uiso d . 1 1 . .
    N N1A 0.46741(8) 0.54933(8) 0.40323(5) 0.01350(18) Uani d . 1 1 . .
    H H1AA 0.4775 0.6270 0.4168 0.020 Uiso calc R 1 1 . .
    H H1AB 0.5325 0.5103 0.4153 0.020 Uiso calc R 1 1 . .
    H H1AC 0.4205 0.5138 0.4239 0.020 Uiso calc R 1 1 . .
    C C1A 0.42108(8) 0.54404(9) 0.32689(5) 0.01162(19) Uani d . 1 1 . .
    C C2A 0.40449(9) 0.41239(10) 0.30542(6) 0.0147(2) Uani d . 1 1 . .
    H H2AA 0.3540 0.3740 0.3285 0.018 Uiso calc R 1 1 . .
    H H2AB 0.4750 0.3695 0.3192 0.018 Uiso calc R 1 1 . .
    C C3A 0.35690(9) 0.40584(10) 0.22711(6) 0.0159(2) Uani d . 1 1 . .
    H H3A 0.3457 0.3203 0.2124 0.019 Uiso calc R 1 1 . .
    C C4A 0.24735(9) 0.47186(11) 0.20731(6) 0.0183(2) Uani d . 1 1 . .
    H H4AA 0.1966 0.4340 0.2303 0.022 Uiso calc R 1 1 . .
    H H4AB 0.2148 0.4665 0.1571 0.022 Uiso calc R 1 1 . .
    C C5A 0.26430(9) 0.60354(10) 0.22878(6) 0.0166(2) Uani d . 1 1 . .
    H H5A 0.1928 0.6463 0.2153 0.020 Uiso calc R 1 1 . .
    C C6A 0.31220(9) 0.61047(10) 0.30720(6) 0.0151(2) Uani d . 1 1 . .
    H H6AA 0.3233 0.6951 0.3218 0.018 Uiso calc R 1 1 . .
    H H6AB 0.2612 0.5736 0.3304 0.018 Uiso calc R 1 1 . .
    C C7A 0.34354(10) 0.66261(10) 0.19371(6) 0.0174(2) Uani d . 1 1 . .
    H H7AA 0.3543 0.7475 0.2078 0.021 Uiso calc R 1 1 . .
    H H7AB 0.3128 0.6597 0.1433 0.021 Uiso calc R 1 1 . .
    C C8A 0.45331(9) 0.59670(10) 0.21408(6) 0.0151(2) Uani d . 1 1 . .
    H H8A 0.5049 0.6351 0.1911 0.018 Uiso calc R 1 1 . .
    C C9A 0.43597(9) 0.46543(10) 0.19196(6) 0.0168(2) Uani d . 1 1 . .
    H H9AA 0.5066 0.4228 0.2047 0.020 Uiso calc R 1 1 . .
    H H9AB 0.4059 0.4607 0.1415 0.020 Uiso calc R 1 1 . .
    C C10A 0.50088(9) 0.60313(10) 0.29247(6) 0.0142(2) Uani d . 1 1 . .
    H H10A 0.5719 0.5613 0.3061 0.017 Uiso calc R 1 1 . .
    H H10B 0.5127 0.6876 0.3072 0.017 Uiso calc R 1 1 . .
    N N1B 0.03808(8) 0.50606(8) 0.59162(5) 0.01363(18) Uani d . 1 1 . .
    H H1BA -0.0303 0.4753 0.5764 0.020 Uiso calc R 1 1 . .
    H H1BB 0.0825 0.4704 0.5691 0.020 Uiso calc R 1 1 . .
    H H1BC 0.0360 0.5862 0.5836 0.020 Uiso calc R 1 1 . .
    C C1B 0.08106(9) 0.48352(9) 0.66724(5) 0.01162(19) Uani d . 1 1 . .
    C C2B 0.19608(9) 0.53554(10) 0.69246(6) 0.0147(2) Uani d . 1 1 . .
    H H2BA 0.1943 0.6226 0.6834 0.018 Uiso calc R 1 1 . .
    H H2BB 0.2444 0.4976 0.6677 0.018 Uiso calc R 1 1 . .
    C C3B 0.23979(9) 0.51206(10) 0.76999(6) 0.0158(2) Uani d . 1 1 . .
    H H3B 0.3151 0.5455 0.7869 0.019 Uiso calc R 1 1 . .
    C C4B 0.16533(10) 0.57196(10) 0.80815(6) 0.0175(2) Uani d . 1 1 . .
    H H4BA 0.1640 0.6594 0.8004 0.021 Uiso calc R 1 1 . .
    H H4BB 0.1936 0.5572 0.8580 0.021 Uiso calc R 1 1 . .
    C C5B 0.04941(9) 0.52090(10) 0.78197(6) 0.0161(2) Uani d . 1 1 . .
    H H5B 0.0006 0.5598 0.8068 0.019 Uiso calc R 1 1 . .
    C C6B 0.00607(9) 0.54468(10) 0.70445(6) 0.0150(2) Uani d . 1 1 . .
    H H6BA -0.0689 0.5129 0.6873 0.018 Uiso calc R 1 1 . .
    H H6BB 0.0040 0.6318 0.6956 0.018 Uiso calc R 1 1 . .
    C C7B 0.05222(10) 0.38520(10) 0.79445(6) 0.0174(2) Uani d . 1 1 . .
    H H7BA 0.0788 0.3688 0.8443 0.021 Uiso calc R 1 1 . .
    H H7BB -0.0222 0.3520 0.7776 0.021 Uiso calc R 1 1 . .
    C C8B 0.12762(9) 0.32495(10) 0.75694(6) 0.0157(2) Uani d . 1 1 . .
    H H8B 0.1296 0.2369 0.7657 0.019 Uiso calc R 1 1 . .
    C C9B 0.24281(9) 0.37652(10) 0.78298(6) 0.0174(2) Uani d . 1 1 . .
    H H9BA 0.2916 0.3377 0.7589 0.021 Uiso calc R 1 1 . .
    H H9BB 0.2717 0.3605 0.8327 0.021 Uiso calc R 1 1 . .
    C C10B 0.08390(9) 0.34840(9) 0.67946(6) 0.0145(2) Uani d . 1 1 . .
    H H10C 0.1317 0.3096 0.6546 0.017 Uiso calc R 1 1 . .
    H H10D 0.0097 0.3146 0.6622 0.017 Uiso calc R 1 1 . .
    O O1 0.31637(7) 0.55891(7) 0.56349(4) 0.01518(16) Uani d . 1 1 . .
    H H1 0.3252(13) 0.6363(14) 0.5537(8) 0.023 Uiso d . 1 1 . .
    O O2 0.33124(7) 0.42767(7) 0.46675(4) 0.01513(16) Uani d . 1 1 . .
    O O3 0.17816(6) 0.57897(7) 0.44840(4) 0.01517(16) Uani d . 1 1 . .
    O O4 0.17691(7) 0.39954(7) 0.52248(4) 0.01583(16) Uani d . 1 1 . .
    P P1 0.24805(2) 0.48755(2) 0.497620(14) 0.01113(7) Uani d . 1 1 . .
loop_
    _atom_site_aniso_label
    _atom_site_aniso_U_11
    _atom_site_aniso_U_22
    _atom_site_aniso_U_33
    _atom_site_aniso_U_12
    _atom_site_aniso_U_13
    _atom_site_aniso_U_23
    C1 0.0193(5) 0.0112(4) 0.0168(5) -0.0023(4) 0.0059(4) -0.0016(4)
    C2 0.0224(6) 0.0105(4) 0.0156(5) -0.0006(4) 0.0057(4) 0.0005(4)
    C3 0.0234(6) 0.0105(4) 0.0166(5) -0.0019(4) 0.0043(4) 0.0007(4)
    C4 0.0219(6) 0.0107(4) 0.0162(5) -0.0037(4) 0.0036(4) -0.0006(4)
    O5 0.0249(4) 0.0106(4) 0.0205(4) -0.0016(3) 0.0006(3) 0.0001(3)
    O6 0.0289(5) 0.0134(4) 0.0219(4) -0.0050(3) 0.0000(4) -0.0023(3)
    O7 0.0360(5) 0.0137(4) 0.0252(5) -0.0072(4) -0.0093(4) 0.0042(3)
    O8 0.0279(5) 0.0117(4) 0.0279(5) -0.0054(3) -0.0072(4) 0.0030(3)
    C5 0.0189(5) 0.0123(5) 0.0199(5) -0.0022(4) 0.0062(4) 0.0007(4)
    C6 0.0186(5) 0.0117(5) 0.0234(6) -0.0034(4) 0.0043(4) 0.0005(4)
    O9 0.0270(5) 0.0151(4) 0.0299(5) -0.0032(3) -0.0024(4) 0.0068(3)
    O10 0.0200(4) 0.0124(4) 0.0322(5) -0.0042(3) 0.0004(4) 0.0041(3)
    N1A 0.0132(4) 0.0131(4) 0.0137(4) -0.0023(3) 0.0028(3) -0.0004(3)
    C1A 0.0108(4) 0.0111(4) 0.0127(5) -0.0008(3) 0.0028(4) -0.0007(4)
    C2A 0.0165(5) 0.0110(4) 0.0162(5) -0.0019(4) 0.0035(4) -0.0002(4)
    C3A 0.0168(5) 0.0138(5) 0.0163(5) -0.0028(4) 0.0033(4) -0.0030(4)
    C4A 0.0136(5) 0.0229(6) 0.0173(5) -0.0047(4) 0.0022(4) -0.0016(4)
    C5A 0.0112(5) 0.0199(5) 0.0176(5) 0.0023(4) 0.0020(4) 0.0007(4)
    C6A 0.0119(5) 0.0168(5) 0.0168(5) 0.0015(4) 0.0043(4) -0.0007(4)
    C7A 0.0171(5) 0.0179(5) 0.0158(5) 0.0013(4) 0.0020(4) 0.0030(4)
    C8A 0.0139(5) 0.0174(5) 0.0145(5) -0.0024(4) 0.0049(4) 0.0018(4)
    C9A 0.0147(5) 0.0199(5) 0.0162(5) 0.0004(4) 0.0049(4) -0.0024(4)
    C10A 0.0113(5) 0.0152(5) 0.0158(5) -0.0026(4) 0.0034(4) 0.0005(4)
    N1B 0.0134(4) 0.0132(4) 0.0135(4) -0.0001(3) 0.0024(3) 0.0012(3)
    C1B 0.0108(4) 0.0116(4) 0.0122(5) -0.0003(3) 0.0026(4) 0.0008(3)
    C2B 0.0124(5) 0.0160(5) 0.0161(5) -0.0022(4) 0.0047(4) 0.0011(4)
    C3B 0.0116(5) 0.0184(5) 0.0162(5) -0.0024(4) 0.0017(4) -0.0001(4)
    C4B 0.0195(5) 0.0169(5) 0.0156(5) -0.0026(4) 0.0041(4) -0.0020(4)
    C5B 0.0144(5) 0.0189(5) 0.0161(5) 0.0016(4) 0.0063(4) -0.0003(4)
    C6B 0.0124(5) 0.0156(5) 0.0173(5) 0.0025(4) 0.0044(4) 0.0007(4)
    C7B 0.0165(5) 0.0192(5) 0.0173(5) -0.0035(4) 0.0058(4) 0.0033(4)
    C8B 0.0181(5) 0.0119(4) 0.0160(5) 0.0001(4) 0.0030(4) 0.0022(4)
    C9B 0.0143(5) 0.0185(5) 0.0179(5) 0.0039(4) 0.0020(4) 0.0022(4)
    C10B 0.0161(5) 0.0109(4) 0.0163(5) 0.0001(4) 0.0040(4) 0.0006(4)
    O1 0.0176(4) 0.0111(3) 0.0147(4) -0.0020(3) 0.0007(3) 0.0000(3)
    O2 0.0170(4) 0.0109(3) 0.0198(4) -0.0002(3) 0.0089(3) 0.0008(3)
    O3 0.0142(4) 0.0101(3) 0.0186(4) -0.0009(3) 0.0000(3) 0.0011(3)
    O4 0.0163(4) 0.0115(3) 0.0215(4) -0.0036(3) 0.0083(3) -0.0003(3)
    P1 0.01134(13) 0.00869(12) 0.01317(13) -0.00120(9) 0.00301(10) 0.00048(9)
_geom_special_details
;
All e.s.d.'s (except the e.s.d. in the dihedral angle between two l.s. planes)
are estimated using the full covariance matrix. The cell e.s.d.'s are taken
into account individually in the estimation of e.s.d.'s in distances, angles
and torsion angles; correlations between e.s.d.'s in cell parameters are only
used when they are defined by crystal symmetry. An approximate (isotropic)
treatment of cell e.s.d.'s is used for estimating e.s.d.'s involving l.s.
planes.
;
loop_
    _geom_bond_atom_site_label_1
    _geom_bond_atom_site_label_2
    _geom_bond_site_symmetry_2
    _geom_bond_distance
    _geom_bond_publ_flag
    C1 O6 . 1.2280(13) ?
    C1 O5 . 1.3036(14) ?
    C1 C2 . 1.4891(15) ?
    C2 C3 . 1.3291(16) ?
    C2 H2 . 0.9500 ?
    C3 C4 . 1.4853(15) ?
    C3 H3 . 0.9500 ?
    C4 O7 . 1.2328(14) ?
    C4 O8 . 1.2918(13) ?
    O5 H5 . 1.013(17) ?
    O8 H8 . 1.073(18) ?
    C5 O9 . 1.2237(14) ?
    C5 O10 . 1.3117(14) ?
    C5 C6 . 1.4889(16) ?
    C6 C6 3_556 1.330(2) ?
    C6 H6 . 0.9500 ?
    O10 H10 . 0.955(18) ?
    N1A C1A . 1.4984(13) ?
    N1A H1AA . 0.9100 ?
    N1A H1AB . 0.9100 ?
    N1A H1AC . 0.9100 ?
    C1A C6A . 1.5291(15) ?
    C1A C10A . 1.5314(16) ?
    C1A C2A . 1.5337(15) ?
    C2A C3A . 1.5379(15) ?
    C2A H2AA . 0.9900 ?
    C2A H2AB . 0.9900 ?
    C3A C4A . 1.5341(17) ?
    C3A C9A . 1.5359(17) ?
    C3A H3A . 1.0000 ?
    C4A C5A . 1.5343(17) ?
    C4A H4AA . 0.9900 ?
    C4A H4AB . 0.9900 ?
    C5A C7A . 1.5342(17) ?
    C5A C6A . 1.5405(16) ?
    C5A H5A . 1.0000 ?
    C6A H6AA . 0.9900 ?
    C6A H6AB . 0.9900 ?
    C7A C8A . 1.5361(16) ?
    C7A H7AA . 0.9900 ?
    C7A H7AB . 0.9900 ?
    C8A C9A . 1.5335(16) ?
    C8A C10A . 1.5392(15) ?
    C8A H8A . 1.0000 ?
    C9A H9AA . 0.9900 ?
    C9A H9AB . 0.9900 ?
    C10A H10A . 0.9900 ?
    C10A H10B . 0.9900 ?
    N1B C1B . 1.5006(13) ?
    N1B H1BA . 0.9100 ?
    N1B H1BB . 0.9100 ?
    N1B H1BC . 0.9100 ?
    C1B C10B . 1.5303(15) ?
    C1B C6B . 1.5307(16) ?
    C1B C2B . 1.5310(15) ?
    C2B C3B . 1.5390(15) ?
    C2B H2BA . 0.9900 ?
    C2B H2BB . 0.9900 ?
    C3B C4B . 1.5322(17) ?
    C3B C9B . 1.5375(16) ?
    C3B H3B . 1.0000 ?
    C4B C5B . 1.5384(16) ?
    C4B H4BA . 0.9900 ?
    C4B H4BB . 0.9900 ?
    C5B C7B . 1.5376(16) ?
    C5B C6B . 1.5390(16) ?
    C5B H5B . 1.0000 ?
    C6B H6BA . 0.9900 ?
    C6B H6BB . 0.9900 ?
    C7B C8B . 1.5341(17) ?
    C7B H7BA . 0.9900 ?
    C7B H7BB . 0.9900 ?
    C8B C9B . 1.5322(16) ?
    C8B C10B . 1.5379(15) ?
    C8B H8B . 1.0000 ?
    C9B H9BA . 0.9900 ?
    C9B H9BB . 0.9900 ?
    C10B H10C . 0.9900 ?
    C10B H10D . 0.9900 ?
    O1 P1 . 1.5946(8) ?
    O1 H1 . 0.902(16) ?
    O2 P1 . 1.5252(9) ?
    O3 P1 . 1.5330(8) ?
    O4 P1 . 1.5148(8) ?
loop_
    _geom_angle_atom_site_label_1
    _geom_angle_atom_site_label_2
    _geom_angle_atom_site_label_3
    _geom_angle_site_symmetry_1
    _geom_angle_site_symmetry_3
    _geom_angle
    _geom_angle_publ_flag
    O6 C1 O5 . . 125.72(10) ?
    O6 C1 C2 . . 120.33(10) ?
    O5 C1 C2 . . 113.94(10) ?
    C3 C2 C1 . . 122.03(10) ?
    C3 C2 H2 . . 119.0 ?
    C1 C2 H2 . . 119.0 ?
    C2 C3 C4 . . 122.16(11) ?
    C2 C3 H3 . . 118.9 ?
    C4 C3 H3 . . 118.9 ?
    O7 C4 O8 . . 125.16(10) ?
    O7 C4 C3 . . 120.86(10) ?
    O8 C4 C3 . . 113.98(10) ?
    C1 O5 H5 . . 112.9(9) ?
    C4 O8 H8 . . 113.4(9) ?
    O9 C5 O10 . . 125.00(11) ?
    O9 C5 C6 . . 120.55(11) ?
    O10 C5 C6 . . 114.45(10) ?
    C6 C6 C5 3_556 . 123.72(14) ?
    C6 C6 H6 3_556 . 118.1 ?
    C5 C6 H6 . . 118.1 ?
    C5 O10 H10 . . 110.6(10) ?
    C1A N1A H1AA . . 109.5 ?
    C1A N1A H1AB . . 109.5 ?
    H1AA N1A H1AB . . 109.5 ?
    C1A N1A H1AC . . 109.5 ?
    H1AA N1A H1AC . . 109.5 ?
    H1AB N1A H1AC . . 109.5 ?
    N1A C1A C6A . . 108.97(9) ?
    N1A C1A C10A . . 109.17(8) ?
    C6A C1A C10A . . 109.91(9) ?
    N1A C1A C2A . . 108.40(8) ?
    C6A C1A C2A . . 110.31(9) ?
    C10A C1A C2A . . 110.05(9) ?
    C1A C2A C3A . . 108.87(9) ?
    C1A C2A H2AA . . 109.9 ?
    C3A C2A H2AA . . 109.9 ?
    C1A C2A H2AB . . 109.9 ?
    C3A C2A H2AB . . 109.9 ?
    H2AA C2A H2AB . . 108.3 ?
    C4A C3A C9A . . 109.65(9) ?
    C4A C3A C2A . . 108.80(10) ?
    C9A C3A C2A . . 109.43(9) ?
    C4A C3A H3A . . 109.6 ?
    C9A C3A H3A . . 109.6 ?
    C2A C3A H3A . . 109.6 ?
    C3A C4A C5A . . 109.88(9) ?
    C3A C4A H4AA . . 109.7 ?
    C5A C4A H4AA . . 109.7 ?
    C3A C4A H4AB . . 109.7 ?
    C5A C4A H4AB . . 109.7 ?
    H4AA C4A H4AB . . 108.2 ?
    C7A C5A C4A . . 109.99(10) ?
    C7A C5A C6A . . 109.22(9) ?
    C4A C5A C6A . . 109.04(9) ?
    C7A C5A H5A . . 109.5 ?
    C4A C5A H5A . . 109.5 ?
    C6A C5A H5A . . 109.5 ?
    C1A C6A C5A . . 108.76(9) ?
    C1A C6A H6AA . . 109.9 ?
    C5A C6A H6AA . . 109.9 ?
    C1A C6A H6AB . . 109.9 ?
    C5A C6A H6AB . . 109.9 ?
    H6AA C6A H6AB . . 108.3 ?
    C5A C7A C8A . . 109.65(9) ?
    C5A C7A H7AA . . 109.7 ?
    C8A C7A H7AA . . 109.7 ?
    C5A C7A H7AB . . 109.7 ?
    C8A C7A H7AB . . 109.7 ?
    H7AA C7A H7AB . . 108.2 ?
    C9A C8A C7A . . 109.43(9) ?
    C9A C8A C10A . . 109.33(9) ?
    C7A C8A C10A . . 109.22(9) ?
    C9A C8A H8A . . 109.6 ?
    C7A C8A H8A . . 109.6 ?
    C10A C8A H8A . . 109.6 ?
    C8A C9A C3A . . 109.93(9) ?
    C8A C9A H9AA . . 109.7 ?
    C3A C9A H9AA . . 109.7 ?
    C8A C9A H9AB . . 109.7 ?
    C3A C9A H9AB . . 109.7 ?
    H9AA C9A H9AB . . 108.2 ?
    C1A C10A C8A . . 108.97(9) ?
    C1A C10A H10A . . 109.9 ?
    C8A C10A H10A . . 109.9 ?
    C1A C10A H10B . . 109.9 ?
    C8A C10A H10B . . 109.9 ?
    H10A C10A H10B . . 108.3 ?
    C1B N1B H1BA . . 109.5 ?
    C1B N1B H1BB . . 109.5 ?
    H1BA N1B H1BB . . 109.5 ?
    C1B N1B H1BC . . 109.5 ?
    H1BA N1B H1BC . . 109.5 ?
    H1BB N1B H1BC . . 109.5 ?
    N1B C1B C10B . . 108.48(8) ?
    N1B C1B C6B . . 108.88(8) ?
    C10B C1B C6B . . 110.62(9) ?
    N1B C1B C2B . . 109.10(9) ?
    C10B C1B C2B . . 110.06(9) ?
    C6B C1B C2B . . 109.66(9) ?
    C1B C2B C3B . . 108.88(9) ?
    C1B C2B H2BA . . 109.9 ?
    C3B C2B H2BA . . 109.9 ?
    C1B C2B H2BB . . 109.9 ?
    C3B C2B H2BB . . 109.9 ?
    H2BA C2B H2BB . . 108.3 ?
    C4B C3B C9B . . 109.57(10) ?
    C4B C3B C2B . . 109.74(9) ?
    C9B C3B C2B . . 109.15(9) ?
    C4B C3B H3B . . 109.5 ?
    C9B C3B H3B . . 109.5 ?
    C2B C3B H3B . . 109.5 ?
    C3B C4B C5B . . 109.48(9) ?
    C3B C4B H4BA . . 109.8 ?
    C5B C4B H4BA . . 109.8 ?
    C3B C4B H4BB . . 109.8 ?
    C5B C4B H4BB . . 109.8 ?
    H4BA C4B H4BB . . 108.2 ?
    C7B C5B C4B . . 109.43(9) ?
    C7B C5B C6B . . 108.90(9) ?
    C4B C5B C6B . . 109.39(10) ?
    C7B C5B H5B . . 109.7 ?
    C4B C5B H5B . . 109.7 ?
    C6B C5B H5B . . 109.7 ?
    C1B C6B C5B . . 109.02(9) ?
    C1B C6B H6BA . . 109.9 ?
    C5B C6B H6BA . . 109.9 ?
    C1B C6B H6BB . . 109.9 ?
    C5B C6B H6BB . . 109.9 ?
    H6BA C6B H6BB . . 108.3 ?
    C8B C7B C5B . . 110.00(9) ?
    C8B C7B H7BA . . 109.7 ?
    C5B C7B H7BA . . 109.7 ?
    C8B C7B H7BB . . 109.7 ?
    C5B C7B H7BB . . 109.7 ?
    H7BA C7B H7BB . . 108.2 ?
    C9B C8B C7B . . 109.63(9) ?
    C9B C8B C10B . . 109.54(10) ?
    C7B C8B C10B . . 109.15(9) ?
    C9B C8B H8B . . 109.5 ?
    C7B C8B H8B . . 109.5 ?
    C10B C8B H8B . . 109.5 ?
    C8B C9B C3B . . 109.59(9) ?
    C8B C9B H9BA . . 109.8 ?
    C3B C9B H9BA . . 109.8 ?
    C8B C9B H9BB . . 109.8 ?
    C3B C9B H9BB . . 109.8 ?
    H9BA C9B H9BB . . 108.2 ?
    C1B C10B C8B . . 108.63(9) ?
    C1B C10B H10C . . 110.0 ?
    C8B C10B H10C . . 110.0 ?
    C1B C10B H10D . . 110.0 ?
    C8B C10B H10D . . 110.0 ?
    H10C C10B H10D . . 108.3 ?
    P1 O1 H1 . . 111.7(10) ?
    O4 P1 O2 . . 113.41(5) ?
    O4 P1 O3 . . 110.77(5) ?
    O2 P1 O3 . . 111.89(5) ?
    O4 P1 O1 . . 106.72(5) ?
    O2 P1 O1 . . 106.25(5) ?
    O3 P1 O1 . . 107.38(4) ?
loop_
    _geom_torsion_atom_site_label_1
    _geom_torsion_atom_site_label_2
    _geom_torsion_atom_site_label_3
    _geom_torsion_atom_site_label_4
    _geom_torsion_site_symmetry_1
    _geom_torsion_site_symmetry_2
    _geom_torsion_site_symmetry_3
    _geom_torsion_site_symmetry_4
    _geom_torsion
    _geom_torsion_publ_flag
    O6 C1 C2 C3 . . . . 166.16(13) ?
    O5 C1 C2 C3 . . . . -13.71(17) ?
    C1 C2 C3 C4 . . . . -179.17(11) ?
    C2 C3 C4 O7 . . . . 8.1(2) ?
    C2 C3 C4 O8 . . . . -171.71(12) ?
    O9 C5 C6 C6 . . . 3_556 -176.14(16) ?
    O10 C5 C6 C6 . . . 3_556 4.2(2) ?
    N1A C1A C2A C3A . . . . 179.99(9) ?
    C6A C1A C2A C3A . . . . 60.75(12) ?
    C10A C1A C2A C3A . . . . -60.69(11) ?
    C1A C2A C3A C4A . . . . -60.09(12) ?
    C1A C2A C3A C9A . . . . 59.70(12) ?
    C9A C3A C4A C5A . . . . -58.77(12) ?
    C2A C3A C4A C5A . . . . 60.88(12) ?
    C3A C4A C5A C7A . . . . 58.94(12) ?
    C3A C4A C5A C6A . . . . -60.81(12) ?
    N1A C1A C6A C5A . . . . -179.36(9) ?
    C10A C1A C6A C5A . . . . 61.06(11) ?
    C2A C1A C6A C5A . . . . -60.47(12) ?
    C7A C5A C6A C1A . . . . -60.38(11) ?
    C4A C5A C6A C1A . . . . 59.84(12) ?
    C4A C5A C7A C8A . . . . -59.30(12) ?
    C6A C5A C7A C8A . . . . 60.33(12) ?
    C5A C7A C8A C9A . . . . 59.57(12) ?
    C5A C7A C8A C10A . . . . -60.07(12) ?
    C7A C8A C9A C3A . . . . -59.78(12) ?
    C10A C8A C9A C3A . . . . 59.79(12) ?
    C4A C3A C9A C8A . . . . 59.42(12) ?
    C2A C3A C9A C8A . . . . -59.85(12) ?
    N1A C1A C10A C8A . . . . 179.61(8) ?
    C6A C1A C10A C8A . . . . -60.93(11) ?
    C2A C1A C10A C8A . . . . 60.76(11) ?
    C9A C8A C10A C1A . . . . -59.81(12) ?
    C7A C8A C10A C1A . . . . 59.90(11) ?
    N1B C1B C2B C3B . . . . -179.94(9) ?
    C10B C1B C2B C3B . . . . -61.02(12) ?
    C6B C1B C2B C3B . . . . 60.89(11) ?
    C1B C2B C3B C4B . . . . -60.08(12) ?
    C1B C2B C3B C9B . . . . 60.01(12) ?
    C9B C3B C4B C5B . . . . -60.17(12) ?
    C2B C3B C4B C5B . . . . 59.67(12) ?
    C3B C4B C5B C7B . . . . 59.62(12) ?
    C3B C4B C5B C6B . . . . -59.62(12) ?
    N1B C1B C6B C5B . . . . 179.56(9) ?
    C10B C1B C6B C5B . . . . 60.44(11) ?
    C2B C1B C6B C5B . . . . -61.14(11) ?
    C7B C5B C6B C1B . . . . -59.38(12) ?
    C4B C5B C6B C1B . . . . 60.18(12) ?
    C4B C5B C7B C8B . . . . -59.23(12) ?
    C6B C5B C7B C8B . . . . 60.30(12) ?
    C5B C7B C8B C9B . . . . 59.24(12) ?
    C5B C7B C8B C10B . . . . -60.74(12) ?
    C7B C8B C9B C3B . . . . -59.46(12) ?
    C10B C8B C9B C3B . . . . 60.29(12) ?
    C4B C3B C9B C8B . . . . 60.13(12) ?
    C2B C3B C9B C8B . . . . -60.06(12) ?
    N1B C1B C10B C8B . . . . -179.85(9) ?
    C6B C1B C10B C8B . . . . -60.49(11) ?
    C2B C1B C10B C8B . . . . 60.85(12) ?
    C9B C8B C10B C1B . . . . -60.14(12) ?
    C7B C8B C10B C1B . . . . 59.90(12) ?
loop_
    _geom_hbond_atom_site_label_D
    _geom_hbond_atom_site_label_H
    _geom_hbond_atom_site_label_A
    _geom_hbond_site_symmetry_A
    _geom_hbond_distance_DH
    _geom_hbond_distance_HA
    _geom_hbond_distance_DA
    _geom_hbond_angle_DHA
    O1 H1 O7 1_565 0.902(16) 1.667(16) 2.5665(12) 175.0(15)
    O5 H5 O2 . 1.013(17) 1.486(17) 2.4918(12) 171.1(16)
    O8 H8 O3 1_545 1.073(18) 1.396(18) 2.4659(12) 174.6(17)
    O10 H10 O4 . 0.955(18) 1.595(18) 2.5407(12) 170.0(16)
    N1A H1AA O6 3_666 0.91 1.93 2.8242(13) 167.5
    N1A H1AB O2 3_666 0.91 2.64 3.1486(12) 116.5
    N1A H1AC O2 . 0.91 1.87 2.7821(13) 174.7
    N1B H1BA O3 3_566 0.91 1.91 2.8201(13) 173.8
    N1B H1BB O4 . 0.91 1.89 2.8046(13) 178.6
    N1B H1BC O9 3_566 0.91 1.99 2.9016(13) 177.4
    C3 H3 O5 . 0.95 2.41 2.7379(14) 100
    C6 H6 O10 3_556 0.95 2.44 2.7730(15) 100
    C7B H7BA O7 2_556 0.99 2.50 3.4742(16) 167
_iucr_refine_instructions_details
;
TITL I in P2(1)/n
CELL 0.71073  12.7555  11.1850  20.2510  90.000 105.795  90.000
ZERR    4.00   0.0016   0.0014   0.0024   0.000   0.002   0.000
LATT  1
SYMM 0.5-X, 0.5+Y, 0.5-Z
SFAC C H N O P
UNIT 104 172 8 40 4
LIST 4 ! automatically inserted. Change 6 to 4 for CHECKCIF!!
TEMP -173.500
SIZE 0.25 0.35 0.45
L.S. 5
BOND $H
FMAP 2
PLAN 20
ACTA 56
HTAB
CONF
HTAB O5 O2
HTAB O8 O3_$1
HTAB O10 O4
HTAB N1A O6_$2
HTAB N1A O2_$2
HTAB N1A O2
HTAB N1B O3_$4
HTAB N1B O4
HTAB N1B O9_$4
HTAB O1 O7_$3
EQIV $1 x, y-1, z
EQIV $2 -x+1, -y+1, -z+1
EQIV $3 x, y+1, z
EQIV $4 -x, -y+1, -z+1
WGHT    0.058100    0.684000
FVAR       0.20268
C1    1    0.411370    0.155480    0.522979    11.00000    0.01934    0.01116 =
         0.01683   -0.00163    0.00586   -0.00234
C2    1    0.395793    0.024044    0.527245    11.00000    0.02243    0.01054 =
         0.01557    0.00052    0.00571   -0.00065
AFIX  43
H2    2    0.449982   -0.021558    0.558617    11.00000   -1.20000
AFIX   0
C3    1    0.308417   -0.031438    0.488514    11.00000    0.02344    0.01051 =
         0.01656    0.00075    0.00435   -0.00185
AFIX  43
H3    2    0.254741    0.014080    0.456723    11.00000   -1.20000
AFIX   0
C4    1    0.291941   -0.162271    0.493307    11.00000    0.02193    0.01074 =
         0.01616   -0.00059    0.00364   -0.00367
O5    4    0.345615    0.205447    0.469354    11.00000    0.02489    0.01063 =
         0.02051    0.00007    0.00064   -0.00164
H5    2    0.345150    0.295854    0.472482    11.00000   -1.50000
O6    4    0.481144    0.207338    0.567624    11.00000    0.02894    0.01337 =
         0.02194   -0.00234   -0.00005   -0.00498
O7    4    0.353134   -0.222233    0.538919    11.00000    0.03601    0.01373 =
         0.02519    0.00419   -0.00929   -0.00725
O8    4    0.210195   -0.203821    0.446308    11.00000    0.02787    0.01172 =
         0.02793    0.00297   -0.00723   -0.00542
H8    2    0.200132   -0.298687    0.449461    11.00000   -1.50000
C5    1    0.017146    0.164728    0.475009    11.00000    0.01891    0.01233 =
         0.01987    0.00066    0.00622   -0.00223
C6    1   -0.025837    0.041721    0.478164    11.00000    0.01864    0.01169 =
         0.02342    0.00048    0.00428   -0.00341
AFIX  43
H6    2   -0.094027    0.021673    0.447239    11.00000   -1.20000
AFIX   0
O9    4   -0.036959    0.239370    0.436123    11.00000    0.02702    0.01509 =
         0.02989    0.00677   -0.00239   -0.00318
O10   4    0.114737    0.183023    0.516129    11.00000    0.02003    0.01239 =
         0.03217    0.00414    0.00036   -0.00423
H10   2    0.136671    0.264001    0.513177    11.00000   -1.50000
N1A   3    0.467410    0.549326    0.403227    11.00000    0.01317    0.01311 =
         0.01370   -0.00041    0.00280   -0.00227
AFIX 137
H1AA  2    0.477455    0.627015    0.416824    11.00000   -1.50000
H1AB  2    0.532461    0.510329    0.415316    11.00000   -1.50000
H1AC  2    0.420453    0.513843    0.423903    11.00000   -1.50000
AFIX   0
C1A   1    0.421080    0.544044    0.326893    11.00000    0.01084    0.01112 =
         0.01267   -0.00066    0.00282   -0.00082
C2A   1    0.404485    0.412391    0.305422    11.00000    0.01646    0.01095 =
         0.01623   -0.00019    0.00355   -0.00187
AFIX  23
H2AA  2    0.354032    0.373956    0.328460    11.00000   -1.20000
H2AB  2    0.474995    0.369516    0.319186    11.00000   -1.20000
AFIX   0
C3A   1    0.356899    0.405839    0.227107    11.00000    0.01681    0.01379 =
         0.01626   -0.00301    0.00331   -0.00282
AFIX  13
H3A   2    0.345687    0.320342    0.212443    11.00000   -1.20000
AFIX   0
C4A   1    0.247354    0.471855    0.207311    11.00000    0.01360    0.02289 =
         0.01725   -0.00155    0.00221   -0.00472
AFIX  23
H4AA  2    0.196599    0.433991    0.230330    11.00000   -1.20000
H4AB  2    0.214775    0.466464    0.157103    11.00000   -1.20000
AFIX   0
C5A   1    0.264296    0.603539    0.228784    11.00000    0.01117    0.01987 =
         0.01760    0.00066    0.00200    0.00228
AFIX  13
H5A   2    0.192784    0.646319    0.215279    11.00000   -1.20000
AFIX   0
C6A   1    0.312205    0.610474    0.307201    11.00000    0.01185    0.01681 =
         0.01679   -0.00068    0.00432    0.00151
AFIX  23
H6AA  2    0.323267    0.695061    0.321837    11.00000   -1.20000
H6AB  2    0.261233    0.573603    0.330412    11.00000   -1.20000
AFIX   0
C7A   1    0.343544    0.662611    0.193707    11.00000    0.01715    0.01786 =
         0.01580    0.00296    0.00200    0.00126
AFIX  23
H7AA  2    0.354344    0.747503    0.207750    11.00000   -1.20000
H7AB  2    0.312788    0.659743    0.143269    11.00000   -1.20000
AFIX   0
C8A   1    0.453309    0.596703    0.214075    11.00000    0.01386    0.01738 =
         0.01454    0.00179    0.00487   -0.00237
AFIX  13
H8A   2    0.504851    0.635073    0.191077    11.00000   -1.20000
AFIX   0
C9A   1    0.435967    0.465426    0.191956    11.00000    0.01467    0.01994 =
         0.01616   -0.00239    0.00491    0.00037
AFIX  23
H9AA  2    0.506637    0.422774    0.204663    11.00000   -1.20000
H9AB  2    0.405930    0.460732    0.141510    11.00000   -1.20000
AFIX   0
C10A  1    0.500878    0.603133    0.292465    11.00000    0.01130    0.01522 =
         0.01582    0.00049    0.00342   -0.00256
AFIX  23
H10A  2    0.571931    0.561329    0.306135    11.00000   -1.20000
H10B  2    0.512680    0.687617    0.307191    11.00000   -1.20000
AFIX   0
N1B   3    0.038085    0.506056    0.591625    11.00000    0.01344    0.01315 =
         0.01353    0.00120    0.00238   -0.00014
AFIX 137
H1BA  2   -0.030293    0.475267    0.576355    11.00000   -1.50000
H1BB  2    0.082471    0.470390    0.569110    11.00000   -1.50000
H1BC  2    0.036013    0.586175    0.583556    11.00000   -1.50000
AFIX   0
C1B   1    0.081064    0.483521    0.667240    11.00000    0.01076    0.01163 =
         0.01216    0.00084    0.00259   -0.00030
C2B   1    0.196081    0.535540    0.692457    11.00000    0.01236    0.01604 =
         0.01613    0.00111    0.00469   -0.00222
AFIX  23
H2BA  2    0.194309    0.622598    0.683397    11.00000   -1.20000
H2BB  2    0.244431    0.497559    0.667715    11.00000   -1.20000
AFIX   0
C3B   1    0.239794    0.512064    0.769991    11.00000    0.01165    0.01843 =
         0.01617   -0.00005    0.00170   -0.00236
AFIX  13
H3B   2    0.315071    0.545487    0.786902    11.00000   -1.20000
AFIX   0
C4B   1    0.165333    0.571964    0.808148    11.00000    0.01948    0.01692 =
         0.01563   -0.00197    0.00406   -0.00258
AFIX  23
H4BA  2    0.163972    0.659406    0.800383    11.00000   -1.20000
H4BB  2    0.193585    0.557181    0.858047    11.00000   -1.20000
AFIX   0
C5B   1    0.049414    0.520904    0.781974    11.00000    0.01442    0.01891 =
         0.01609   -0.00029    0.00631    0.00164
AFIX  13
H5B   2    0.000574    0.559824    0.806768    11.00000   -1.20000
AFIX   0
C6B   1    0.006074    0.544678    0.704449    11.00000    0.01241    0.01561 =
         0.01731    0.00071    0.00443    0.00247
AFIX  23
H6BA  2   -0.068869    0.512886    0.687309    11.00000   -1.20000
H6BB  2    0.003963    0.631801    0.695557    11.00000   -1.20000
AFIX   0
C7B   1    0.052224    0.385195    0.794447    11.00000    0.01650    0.01919 =
         0.01726    0.00335    0.00584   -0.00347
AFIX  23
H7BA  2    0.078775    0.368800    0.844265    11.00000   -1.20000
H7BB  2   -0.022239    0.351987    0.777596    11.00000   -1.20000
AFIX   0
C8B   1    0.127622    0.324955    0.756943    11.00000    0.01813    0.01188 =
         0.01597    0.00222    0.00298    0.00008
AFIX  13
H8B   2    0.129627    0.236889    0.765715    11.00000   -1.20000
AFIX   0
C9B   1    0.242810    0.376516    0.782985    11.00000    0.01432    0.01851 =
         0.01794    0.00216    0.00201    0.00388
AFIX  23
H9BA  2    0.291617    0.337688    0.758873    11.00000   -1.20000
H9BB  2    0.271658    0.360467    0.832715    11.00000   -1.20000
AFIX   0
C10B  1    0.083905    0.348401    0.679464    11.00000    0.01607    0.01094 =
         0.01626    0.00059    0.00405    0.00014
AFIX  23
H10C  2    0.131689    0.309601    0.654613    11.00000   -1.20000
H10D  2    0.009726    0.314629    0.662204    11.00000   -1.20000
AFIX   0
O1    4    0.316365    0.558909    0.563487    11.00000    0.01759    0.01111 =
         0.01468    0.00000    0.00072   -0.00198
H1    2    0.325208    0.636326    0.553744    11.00000   -1.50000
O2    4    0.331239    0.427666    0.466753    11.00000    0.01698    0.01093 =
         0.01979    0.00081    0.00892   -0.00022
O3    4    0.178165    0.578972    0.448404    11.00000    0.01419    0.01013 =
         0.01855    0.00110   -0.00001   -0.00091
O4    4    0.176914    0.399541    0.522480    11.00000    0.01635    0.01146 =
         0.02153   -0.00029    0.00828   -0.00362
P1    5    0.248052    0.487551    0.497620    11.00000    0.01134    0.00869 =
         0.01317    0.00048    0.00301   -0.00120
HKLF 4
REM  12KJH002_0m in P2(1)/n
REM R1 =  0.0421 for   7424 Fo > 4sig(Fo)  and  0.0530 for all   9001 data
REM    366 parameters refined using      0 restraints
END
WGHT      0.0581      0.6877
REM Highest difference peak  0.505,  deepest hole -0.392,  1-sigma level  0.061
Q1    1   0.2041  0.4454  0.5098  11.00000  0.05    0.51
Q2    1   0.2965  0.4608  0.4836  11.00000  0.05    0.50
Q3    1   0.2356  0.4421  0.7788  11.00000  0.05    0.47
Q4    1   0.4787  0.5993  0.2518  11.00000  0.05    0.44
Q5    1   0.0000  0.0000  0.5000  10.50000  0.05    0.43
Q6    1  -0.0014  0.1007  0.4786  11.00000  0.05    0.42
Q7    1   0.4586  0.5761  0.3112  11.00000  0.05    0.41
Q8    1   0.0405  0.5053  0.6846  11.00000  0.05    0.41
Q9    1   0.3131 -0.0980  0.4885  11.00000  0.05    0.41
Q10   1   0.0942  0.3593  0.7787  11.00000  0.05    0.41
Q11   1   0.3970  0.0876  0.5245  11.00000  0.05    0.41
Q12   1   0.4108  0.4848  0.3156  11.00000  0.05    0.40
Q13   1   0.2599  0.5371  0.2200  11.00000  0.05    0.40
Q14   1   0.1365  0.5033  0.6791  11.00000  0.05    0.40
Q15   1   0.0566  0.4487  0.7861  11.00000  0.05    0.39
Q16   1   0.1042  0.3367  0.7196  11.00000  0.05    0.38
Q17   1   0.4446  0.5321  0.2061  11.00000  0.05    0.37
Q18   1   0.3446 -0.0114  0.5167  11.00000  0.05    0.37
Q19   1   0.0821  0.4135  0.6703  11.00000  0.05    0.36
Q20   1   0.3768  0.4144  0.2659  11.00000  0.05    0.36
;
