# Supplementary material for: Bis(adamantan-1-aminium) hydrogen phosphate fumaric acid sesquisolvate
Source: Acta Crystallogr Sect E Struct Rep Online. 2012 Jul 25;68(Pt 8):o2531–2. doi: 10.1107/S1600536812032734 (PMC3414978; doi:10.1107/S1600536812032734)
Supplement: Supplementary file 2 [file e-68-o2531-Isup2.hkl]

# 
# h,k,l, Fc-squared, Fo-squared, sigma(Fo-squared) and status flag 
# 
data_I
_shelx_title ' 12KJH002_0m in P2(1)/n' 
_shelx_refln_list_code          4 
_shelx_F_calc_maximum      152.99 
_exptl_crystal_F_000      1232.00 
_reflns_d_resolution_high  0.6669 
 
loop_ 
 _symmetry_equiv_pos_as_xyz 
 'x, y, z' 
 '-x+1/2, y+1/2, -z+1/2' 
 '-x, -y, -z' 
 'x-1/2, -y-1/2, z-1/2' 
 
_cell_length_a    12.7555 
_cell_length_b    11.1850 
_cell_length_c    20.2510 
_cell_angle_alpha  90.000 
_cell_angle_beta  105.795 
_cell_angle_gamma  90.000 
 
_shelx_F_squared_multiplier     1.000 
 
loop_ 
 _refln_index_h 
 _refln_index_k 
 _refln_index_l 
 _refln_F_squared_calc 
 _refln_F_squared_meas 
 _refln_F_squared_sigma 
 _refln_observed_status 
   2   0   0      773.28      931.23     13.42 o 
   4   0   0     8130.98     7699.71     79.87 o 
   6   0   0     2542.08     2697.60     99.20 o 
   8   0   0       39.04       47.33      6.54 o 
  10   0   0     1228.13     1049.09     28.24 o 
  12   0   0     2644.78     2544.84     67.92 o 
  14   0   0     2102.99     2073.97     69.62 o 
  16   0   0      414.61      479.55     42.84 o 
  18   0   0      621.99      655.54     47.95 o 
   1   1   0       60.12       66.63      2.06 o 
   2   1   0     1636.04     1619.15     16.17 o 
   3   1   0     1676.80     1774.48     16.74 o 
   4   1   0       84.36       92.47      4.28 o 
   5   1   0      212.92      231.54      6.28 o 
   6   1   0     1126.30     1114.93     18.87 o 
   7   1   0      848.55      955.40     15.52 o 
   8   1   0      282.52      296.33      9.19 o 
   9   1   0        2.66       -2.56      2.60 o 
  10   1   0        4.80       -0.91      2.73 o 
  11   1   0        6.41        6.89      3.41 o 
  12   1   0       42.76       35.98      6.32 o 
  13   1   0        2.12       -3.65      4.82 o 
  14   1   0      173.59      189.36     14.04 o 
  15   1   0       16.12       16.80      8.18 o 
  16   1   0       31.26       18.12     11.68 o 
  17   1   0       76.51       75.22     19.96 o 
  18   1   0      128.38      156.22     24.59 o 
   1   2   0       59.82       88.25      2.29 o 
   2   2   0     1275.22     1541.09     18.02 o 
   3   2   0      183.05      156.48      4.58 o 
   4   2   0    12251.89    12454.82    104.28 o 
   5   2   0      173.43      178.80      5.62 o 
   6   2   0     5028.58     5158.49     44.28 o 
   7   2   0     1811.97     1905.03     23.25 o 
   8   2   0      646.60      676.05     13.67 o 
   9   2   0        0.09       -0.84      2.62 o 
  10   2   0      670.79      698.99     15.63 o 
  11   2   0      284.07      286.66     11.58 o 
  12   2   0     2290.87     2162.44     38.54 o 
  13   2   0      256.81      227.51     14.75 o 
  14   2   0     2053.40     1969.56     39.35 o 
  15   2   0        5.91        0.37      4.30 o 
  16   2   0     1023.22      930.84     35.28 o 
  17   2   0       13.07        6.82     13.88 o 
  18   2   0      352.35      246.35     35.30 o 
   1   3   0      217.98      205.70      4.16 o 
   2   3   0      469.79      544.30     10.65 o 
   3   3   0        0.89       -1.91      1.91 o 
   4   3   0      361.92      413.40      9.14 o 
   5   3   0     1545.72     1657.50     24.31 o 
   6   3   0     8017.58     8683.27     67.18 o 
   7   3   0       76.64       72.26      6.21 o 
   8   3   0       28.07       24.15      3.52 o 
   9   3   0      674.09      694.51     14.48 o 
  10   3   0       67.94       63.75      9.42 o 
  11   3   0       43.40       44.27      6.87 o 
  12   3   0        0.76        1.87      4.22 o 
  13   3   0       91.75       74.80      9.07 o 
  14   3   0       46.87       29.39      6.90 o 
  15   3   0       51.17       57.83      8.71 o 
  16   3   0       29.38       28.91      7.64 o 
  17   3   0      164.44      128.29     16.48 o 
   0   4   0     3593.66     3574.75     50.79 o 
   1   4   0      372.01      426.78      6.96 o 
   2   4   0      162.06      211.73      4.68 o 
   3   4   0     1254.43     1379.13     18.03 o 
   4   4   0     3216.35     3212.41     34.31 o 
   5   4   0      157.90      207.33      8.68 o 
   6   4   0     2956.22     3054.88     59.71 o 
   7   4   0      966.45      968.66     16.65 o 
   8   4   0      854.21      858.14     20.43 o 
   9   4   0      822.53      803.41     40.42 o 
  10   4   0     1450.51     1553.68     30.70 o 
  11   4   0      470.73      518.11     33.23 o 
  12   4   0        0.27        0.21      4.15 o 
  13   4   0      513.64      503.69     24.15 o 
  14   4   0      356.98      317.19     20.71 o 
  15   4   0       46.86       47.83      9.55 o 
  16   4   0       33.68       32.22      7.00 o 
  17   4   0        2.67       -7.47      7.47 o 
   1   5   0     6159.80     6851.84     49.20 o 
   2   5   0     3784.90     4253.07     32.86 o 
   3   5   0       22.89       26.64      3.41 o 
   4   5   0       34.45       33.61      3.96 o 
   5   5   0       44.87       48.56      4.79 o 
   6   5   0      557.59      502.49     14.64 o 
   7   5   0      239.07      302.55     20.99 o 
   8   5   0      515.75      450.93     15.44 o 
   9   5   0      129.89      147.93     11.18 o 
  10   5   0      237.53      227.48     14.18 o 
  11   5   0      142.95      163.47     12.66 o 
  12   5   0       23.40       45.13      8.18 o 
  13   5   0      186.80      187.55     14.36 o 
  14   5   0       13.93       14.52      6.01 o 
  15   5   0       11.19       17.19      8.76 o 
  16   5   0       72.63       83.84     10.67 o 
  17   5   0       19.81       28.38      6.71 o 
   0   6   0      985.59      968.13     29.67 o 
   1   6   0        0.13        1.68      1.75 o 
   2   6   0       38.45       20.60      2.58 o 
   3   6   0     1815.55     1859.16     18.70 o 
   4   6   0     1071.62      994.15     17.60 o 
   5   6   0      253.17      240.02     10.05 o 
   6   6   0     8305.68     8355.52     83.96 o 
   7   6   0      497.79      512.48     16.91 o 
   8   6   0     2516.16     2397.96     42.63 o 
   9   6   0       33.01       23.34      5.52 o 
  10   6   0       31.88       42.28      7.07 o 
  11   6   0      159.97      130.22     11.69 o 
  12   6   0       14.77       22.02      6.08 o 
  13   6   0       30.12       29.05      6.72 o 
  14   6   0        0.38       -4.98      4.98 o 
  15   6   0       10.63        9.77      5.79 o 
  16   6   0       51.35       83.25     14.10 o 
   1   7   0     1531.74     1850.09     18.71 o 
   2   7   0      108.02       91.28      4.59 o 
   3   7   0      120.88      123.08      5.49 o 
   4   7   0       22.42       26.43      4.39 o 
   5   7   0      305.39      310.42     10.94 o 
   6   7   0     1017.98     1057.99     23.83 o 
   7   7   0     4337.48     4311.84     79.56 o 
   8   7   0       19.45       15.68      5.03 o 
   9   7   0      250.86      227.73     14.46 o 
  10   7   0       10.46        2.50      4.44 o 
  11   7   0       91.34      107.47     11.11 o 
  12   7   0       52.40       41.66      8.12 o 
  13   7   0       41.66       62.02      9.43 o 
  14   7   0       51.43       58.51      8.54 o 
  15   7   0      128.28      119.87     12.87 o 
  16   7   0      260.44      235.91     49.05 o 
   0   8   0      158.03      177.99      9.86 o 
   1   8   0        9.17        9.91      2.42 o 
   2   8   0       41.90       40.87      3.58 o 
   3   8   0     1669.65     1591.58     21.16 o 
   4   8   0     3239.80     3194.50     38.41 o 
   5   8   0     1226.12     1130.92     21.81 o 
   6   8   0     5239.64     4828.09     61.05 o 
   7   8   0      313.33      264.48     14.85 o 
   8   8   0      510.89      503.18     18.27 o 
   9   8   0       54.79       55.57      9.60 o 
  10   8   0     1592.70     1502.91     33.82 o 
  11   8   0      315.92      305.41     30.79 o 
  12   8   0       83.81       96.35     11.05 o 
  13   8   0       24.60       23.81     13.76 o 
  14   8   0      216.50      214.00     26.00 o 
  15   8   0      226.49      254.42     23.06 o 
   1   9   0     1090.28     1061.12     25.27 o 
   2   9   0      382.53      341.71     10.05 o 
   3   9   0        2.70        6.40      3.00 o 
   4   9   0     1445.23     1363.76     20.63 o 
   5   9   0        4.45        1.30      3.56 o 
   6   9   0       17.70       20.14      5.79 o 
   7   9   0      120.43      122.47     10.95 o 
   8   9   0        0.16       -2.00      3.84 o 
   9   9   0      851.74      867.87     25.78 o 
  10   9   0      473.89      446.34     19.74 o 
  11   9   0      145.09      142.25     12.97 o 
  12   9   0       28.88       20.63      9.42 o 
  13   9   0        0.17        5.19      4.96 o 
  14   9   0      514.76      558.33     29.41 o 
   0  10   0     1109.00     1087.08     22.99 o 
   1  10   0     1173.84     1072.62     18.33 o 
   2  10   0     1335.68     1225.82     23.79 o 
   3  10   0      284.61      222.56     15.03 o 
   4  10   0      245.96      245.79     12.64 o 
   5  10   0      495.78      452.20     17.18 o 
   6  10   0      106.07       69.82      8.48 o 
   7  10   0       45.87       34.35      6.92 o 
   8  10   0      777.85      769.84     24.12 o 
   9  10   0      375.02      360.49     20.08 o 
  10  10   0      755.90      715.78     24.53 o 
  11  10   0      598.99      655.54     35.23 o 
  12  10   0       54.08       67.17     10.73 o 
  13  10   0      308.49      335.96     20.68 o 
   1  11   0        0.11        0.02      4.42 o 
   2  11   0        1.73        6.36      3.18 o 
   3  11   0      121.20       97.75      8.54 o 
   4  11   0       36.53       38.84      6.14 o 
   5  11   0       74.67       68.23      8.99 o 
   6  11   0        0.78        0.52      3.94 o 
   7  11   0      195.17      194.07     14.40 o 
   8  11   0        2.07       -2.34      3.49 o 
   9  11   0      442.45      467.04     21.98 o 
  10  11   0      701.45      633.42     23.73 o 
  11  11   0       56.71       53.13      8.68 o 
  12  11   0        0.38        5.65      7.16 o 
   0  12   0      111.54      144.29     14.73 o 
   1  12   0      394.74      397.25     17.60 o 
   2  12   0      205.98      166.63     13.11 o 
   3  12   0      439.25      444.50     16.83 o 
   4  12   0      185.17      191.08     14.05 o 
   5  12   0       35.63       27.71      6.72 o 
   6  12   0      124.30      127.06     12.08 o 
   7  12   0        9.49        7.19      7.14 o 
   8  12   0      127.72      145.84     13.68 o 
   9  12   0        0.25        7.40      5.24 o 
  10  12   0      176.68      145.47     18.57 o 
  11  12   0      332.10      347.44     21.28 o 
   1  13   0      163.18      169.96     29.68 o 
   2  13   0       64.22       51.63      8.30 o 
   3  13   0        5.43        2.61      6.09 o 
   4  13   0      348.20      351.79     24.92 o 
   5  13   0       75.59       93.64     13.64 o 
   6  13   0       20.95       22.59      9.13 o 
   7  13   0      310.99      315.23     19.72 o 
   8  13   0        8.09        7.94      8.11 o 
   9  13   0       12.58        9.12      8.52 o 
  10  13   0       21.90       30.87     14.41 o 
   0  14   0      150.36      184.03     27.26 o 
   1  14   0      655.52      681.70     29.06 o 
   2  14   0      415.79      486.45     30.18 o 
   3  14   0       15.85        9.75      8.64 o 
   4  14   0       10.87       13.19      6.96 o 
   5  14   0        0.35       14.56      6.96 o 
   6  14   0        0.16        5.97      5.91 o 
   7  14   0       97.16      104.10     11.69 o 
   8  14   0        0.37       11.21      5.73 o 
   9  14   0        4.83       -0.54      5.45 o 
   1  15   0      289.05      309.79     24.49 o 
   2  15   0      688.74      679.95     31.29 o 
   3  15   0      807.41      813.59     45.03 o 
   4  15   0        7.81        9.53      6.52 o 
   5  15   0        0.01       10.36      6.02 o 
   6  15   0        1.79       -4.14      4.14 o 
   7  15   0      196.89      212.51     27.99 o 
   8  15   0        4.76       -0.24      4.87 o 
   0  16   0      705.96      866.59     51.36 o 
   1  16   0      145.19      167.29     17.88 o 
   2  16   0       67.53       48.77      8.80 o 
   3  16   0      252.87      307.69     33.35 o 
   4  16   0       50.33       65.48     11.68 o 
 -17   0   1      152.58      169.67     27.51 o 
 -15   0   1       79.49       84.47     17.28 o 
 -13   0   1      106.48       85.05     10.87 o 
 -11   0   1        1.14       -2.50      3.74 o 
  -9   0   1      476.66      489.62     23.98 o 
  -7   0   1      228.18      197.04     21.66 o 
  -5   0   1     1304.51     1376.11     23.15 o 
  -3   0   1    12708.02    13032.16    123.56 o 
  -1   0   1       43.95       38.56      7.42 o 
   1   0   1        0.88       -0.79      0.79 o 
   3   0   1     2586.07     2562.53     44.30 o 
   5   0   1      525.43      558.26     14.43 o 
   7   0   1      631.34      605.06     17.52 o 
   9   0   1       67.98       73.66      8.76 o 
  11   0   1      794.13      742.36     24.28 o 
  13   0   1      193.99      195.41     16.01 o 
  17   0   1       14.48       22.15     15.82 o 
 -18   1   1      175.32      213.24     33.11 o 
 -17   1   1        5.11        4.90      6.41 o 
 -16   1   1      258.66      276.68     22.03 o 
 -15   1   1        0.03        0.89      5.30 o 
 -14   1   1      587.92      584.02     20.42 o 
 -13   1   1      640.06      671.57     25.43 o 
 -12   1   1      604.70      607.90     15.95 o 
 -11   1   1       18.01       21.39      4.41 o 
 -10   1   1      921.26      902.87     17.72 o 
  -9   1   1      101.57       82.49      7.34 o 
  -8   1   1      156.61      206.88      8.21 o 
  -7   1   1      416.85      412.43      9.78 o 
  -6   1   1     4302.26     4766.66     41.16 o 
  -5   1   1      815.39     1017.15     13.59 o 
  -4   1   1    10410.46    10387.20     81.46 o 
  -3   1   1    15266.34    15715.02    125.15 o 
  -1   1   1        8.99        7.21      0.86 o 
   0   1   1     5881.09     5983.05     46.18 o 
   1   1   1      478.53      490.68     16.00 o 
   3   1   1      161.59      135.33      3.95 o 
   4   1   1      640.77      822.35     11.40 o 
   5   1   1     8705.01     9482.59     70.49 o 
   6   1   1     1037.89     1232.19     20.80 o 
   7   1   1     1122.63     1184.01     17.86 o 
   8   1   1      527.45      526.14     12.20 o 
   9   1   1      145.26      135.65      7.90 o 
  10   1   1      509.85      578.70     14.38 o 
  11   1   1      277.92      273.83     11.60 o 
  12   1   1     2911.04     2782.56     42.41 o 
  13   1   1      555.07      578.73     20.18 o 
  14   1   1     1452.36     1412.49     32.91 o 
  15   1   1       96.05       87.26     12.81 o 
  16   1   1      455.89      479.78     27.55 o 
  17   1   1       11.74       23.86     15.34 o 
  18   1   1      193.71      189.63     31.16 o 
 -18   2   1        0.38        4.38      7.06 o 
 -17   2   1      100.07      112.34     23.98 o 
 -16   2   1        5.36       18.12     12.54 o 
 -15   2   1        1.79        2.72      5.06 o 
 -14   2   1      133.16      126.11     11.50 o 
 -13   2   1      434.11      430.30     17.09 o 
 -12   2   1        0.76        0.38      6.63 o 
 -11   2   1       31.29       25.74      4.52 o 
 -10   2   1       11.65        6.95      3.39 o 
  -9   2   1      521.09      486.35     13.77 o 
  -8   2   1        0.16       -0.07      2.16 o 
  -7   2   1     2841.86     3008.72     31.13 o 
  -6   2   1     1375.05     1491.43     18.54 o 
  -5   2   1       94.18       87.56      4.59 o 
  -4   2   1      301.17      312.99      6.42 o 
  -3   2   1      271.63      276.94      5.14 o 
  -2   2   1       14.96       13.23      1.50 o 
  -1   2   1       82.80       80.30      2.45 o 
   0   2   1     8073.46     8159.60     80.32 o 
   1   2   1       77.76       73.16      3.40 o 
   2   2   1      761.31      709.28      7.40 o 
   3   2   1     3068.73     3338.50     24.95 o 
   4   2   1     2756.67     2875.78     23.63 o 
   5   2   1      153.97      162.41     10.94 o 
   6   2   1       11.17       19.96      2.98 o 
   7   2   1       40.07       24.91      4.20 o 
   8   2   1        6.29        5.58      2.67 o 
   9   2   1        5.99       11.96      3.43 o 
  10   2   1      572.60      558.05     14.15 o 
  11   2   1      145.33      155.63     11.56 o 
  12   2   1       46.53       46.73      7.39 o 
  13   2   1      361.72      372.45     17.92 o 
  14   2   1       10.38       14.54      7.36 o 
  15   2   1        3.10       -0.45      5.75 o 
  16   2   1      179.63      205.98     20.10 o 
  17   2   1        3.21        5.71      6.97 o 
 -18   3   1      265.97      292.11     31.89 o 
 -17   3   1       16.11       21.82      8.59 o 
 -16   3   1        5.89        2.81      4.44 o 
 -15   3   1       18.34        5.77      6.34 o 
 -14   3   1      195.92      175.72     14.70 o 
 -13   3   1        8.69        4.83      5.12 o 
 -12   3   1      233.72      175.89     12.81 o 
 -11   3   1      335.31      367.41     19.64 o 
 -10   3   1      861.73      810.64     20.86 o 
  -9   3   1      360.36      364.63     10.43 o 
  -8   3   1      671.86      649.17     13.01 o 
  -7   3   1      412.74      426.40      9.82 o 
  -6   3   1      250.35      331.68      7.89 o 
  -5   3   1     1725.01     1774.99     19.18 o 
  -4   3   1     7448.57     7635.75     56.61 o 
  -3   3   1       22.69       38.32      3.16 o 
  -2   3   1     1609.18     1740.38     15.00 o 
  -1   3   1     1105.35     1166.55     11.32 o 
   1   3   1      212.88      159.77      3.33 o 
   2   3   1       12.03        3.68      1.93 o 
   3   3   1      329.43      309.78      7.54 o 
   4   3   1        3.56       31.87      3.29 o 
   5   3   1     2735.44     3087.29     49.73 o 
   6   3   1     1377.29     1477.32     18.57 o 
   7   3   1      733.23      760.33     13.52 o 
   8   3   1     1423.59     1334.31     19.87 o 
   9   3   1       93.11      103.53      6.80 o 
  10   3   1      321.63      318.72     14.36 o 
  11   3   1      337.69      323.33     16.72 o 
  12   3   1      152.63      155.30     12.32 o 
  13   3   1        9.04        3.43      7.28 o 
  14   3   1       55.21       51.24      8.06 o 
  15   3   1        4.89        5.44      4.77 o 
  16   3   1        0.18        1.78      8.24 o 
  17   3   1      323.30      355.60     27.34 o 
 -17   4   1       98.26       93.16     18.74 o 
 -16   4   1       17.62        2.94      7.45 o 
 -15   4   1        2.84        2.08      4.07 o 
 -14   4   1        0.80        0.80      6.29 o 
 -13   4   1        2.41        5.25      4.89 o 
 -12   4   1      211.87      199.74     13.75 o 
 -11   4   1        0.44        0.01      7.51 o 
 -10   4   1       97.63      135.30     10.61 o 
  -9   4   1      346.44      353.78     13.80 o 
  -8   4   1       19.56       17.96      3.02 o 
  -7   4   1       28.71       34.03      3.23 o 
  -6   4   1       71.83       82.56      7.55 o 
  -5   4   1       16.18       18.28      3.51 o 
  -4   4   1       27.16       17.11      3.69 o 
  -3   4   1     4019.81     4571.75     39.88 o 
  -2   4   1      252.21      278.76     10.42 o 
  -1   4   1     1549.20     1639.49     15.75 o 
   0   4   1     6535.04     7185.81     47.68 o 
   1   4   1      793.56     1006.99     10.27 o 
   2   4   1     1713.34     1754.28     16.16 o 
   3   4   1     1647.08     1928.58     22.44 o 
   4   4   1     3623.83     4198.34     39.44 o 
   5   4   1        5.18        3.03      2.38 o 
   6   4   1     1461.82     1584.90     18.21 o 
   7   4   1     3344.73     3592.32     35.77 o 
   8   4   1      107.53      110.70      9.16 o 
   9   4   1        0.01       -1.03      3.38 o 
  10   4   1      408.50      302.82     15.95 o 
  11   4   1      599.47      679.08     24.43 o 
  12   4   1        7.83        7.05      5.17 o 
  13   4   1        7.92        8.03      5.56 o 
  14   4   1       53.15       58.68      9.06 o 
  15   4   1        0.33        7.65      5.56 o 
  16   4   1       18.60        8.41      6.23 o 
  17   4   1        0.00        9.38      6.91 o 
 -17   5   1       60.37       61.76     13.63 o 
 -16   5   1      502.74      555.90     27.71 o 
 -15   5   1       46.97       50.32      8.51 o 
 -14   5   1       63.91       65.66      9.16 o 
 -13   5   1       91.10       86.84     10.49 o 
 -12   5   1      146.72      136.19     11.79 o 
 -11   5   1      941.96      963.65     25.02 o 
 -10   5   1     1497.74     1447.27     41.28 o 
  -9   5   1      122.02      116.27      9.69 o 
  -8   5   1      704.85      716.68     19.17 o 
  -7   5   1     2650.21     2660.28     48.86 o 
  -6   5   1     6886.65     6842.36     74.77 o 
  -5   5   1       33.40       37.83      6.97 o 
  -4   5   1     4602.27     4709.83     43.79 o 
  -3   5   1      408.90      400.66      6.93 o 
  -2   5   1       27.58       59.91      3.57 o 
  -1   5   1      225.51      206.49      5.52 o 
   0   5   1    14718.61    16385.97     92.31 o 
   1   5   1     5213.30     5978.16     40.48 o 
   2   5   1      229.00      325.32      5.84 o 
   3   5   1     7418.05     7682.23     62.64 o 
   4   5   1     1997.81     1981.31     25.11 o 
   5   5   1      213.58      212.25      9.06 o 
   6   5   1     7244.16     7313.61     93.79 o 
   7   5   1     1227.54     1262.55     25.31 o 
   8   5   1     1108.00     1018.94     23.54 o 
   9   5   1       45.87       48.44      7.52 o 
  10   5   1     1593.37     1419.35     30.38 o 
  11   5   1      219.60      205.28     14.18 o 
  12   5   1       21.43       21.99     10.25 o 
  13   5   1        3.01       -4.10      4.12 o 
  14   5   1       13.08       12.84      5.91 o 
  15   5   1       36.19       31.80      7.02 o 
  16   5   1        0.52        4.86      5.26 o 
  17   5   1       50.48       40.18     10.53 o 
 -16   6   1      712.30      667.47     31.33 o 
 -15   6   1       35.08       37.80      7.64 o 
 -14   6   1        7.81        6.40      7.73 o 
 -13   6   1       32.81       17.29      6.01 o 
 -12   6   1       40.00       45.88      7.70 o 
 -11   6   1        0.18        1.85      4.10 o 
 -10   6   1      331.09      322.56     15.86 o 
  -9   6   1        6.13        0.58      3.63 o 
  -8   6   1       20.43       20.76      5.17 o 
  -7   6   1        4.39        5.35      3.69 o 
  -6   6   1      986.01      994.63     22.21 o 
  -5   6   1      205.63      203.80     16.02 o 
  -4   6   1     7877.47     7777.16     75.08 o 
  -3   6   1      796.33      874.09     13.08 o 
  -2   6   1       70.51       56.12      3.86 o 
  -1   6   1     2725.81     3126.01     39.51 o 
   0   6   1     7335.25     8131.48     55.97 o 
   1   6   1      282.97      328.98      6.76 o 
   2   6   1     1256.52     1481.33     15.04 o 
   3   6   1      508.16      586.57     12.94 o 
   4   6   1      548.27      536.92     12.89 o 
   5   6   1      835.78      884.40     17.54 o 
   6   6   1     1051.73     1033.38     19.77 o 
   7   6   1     1258.20     1188.90     25.40 o 
   8   6   1      134.95      134.67     10.48 o 
   9   6   1       47.86       27.35      5.96 o 
  10   6   1      429.92      358.80     18.49 o 
  11   6   1       58.11       69.68      9.03 o 
  12   6   1       97.34       97.89     16.65 o 
  13   6   1       64.97       77.00     10.15 o 
  14   6   1      413.46      455.28     22.18 o 
  15   6   1        1.30        2.88      4.94 o 
  16   6   1      371.51      410.91     23.36 o 
 -16   7   1        4.26       12.20      5.94 o 
 -15   7   1      124.10      129.37     15.98 o 
 -14   7   1        1.52       11.40      5.28 o 
 -13   7   1      170.83      174.68     14.45 o 
 -12   7   1       12.97        7.93      7.66 o 
 -11   7   1      214.44      232.18     15.28 o 
 -10   7   1     1687.72     1711.72     34.90 o 
  -9   7   1      653.84      583.46     24.39 o 
  -8   7   1     1207.21     1115.77     25.80 o 
  -7   7   1     1646.65     1528.54     29.68 o 
  -6   7   1      283.53      289.18     23.70 o 
  -5   7   1      122.63      115.01      9.78 o 
  -4   7   1     1981.15     1897.39     41.81 o 
  -3   7   1      485.26      496.89      9.45 o 
  -2   7   1      104.64      126.33      7.91 o 
  -1   7   1      260.34      254.08      6.50 o 
   0   7   1      593.39      571.63     12.40 o 
   1   7   1       20.44       22.85      2.70 o 
   2   7   1       23.39       28.34      2.78 o 
   3   7   1      504.99      477.50     10.37 o 
   4   7   1      479.19      425.49     12.22 o 
   5   7   1        1.24        5.51      3.21 o 
   6   7   1     1101.24     1119.64     21.51 o 
   7   7   1     2082.59     2072.38     36.07 o 
   8   7   1     2070.97     2018.60     36.68 o 
   9   7   1     1081.11     1060.22     26.71 o 
  10   7   1      767.44      662.54     21.71 o 
  11   7   1      141.71      132.06     12.42 o 
  12   7   1       17.84        8.32      6.42 o 
  13   7   1       62.32       64.28      9.78 o 
  14   7   1        6.03       -0.08      4.75 o 
  15   7   1        1.44        2.47      4.86 o 
  16   7   1       12.13       12.90     11.68 o 
 -15   8   1      131.58      130.50     16.86 o 
 -14   8   1        3.01        6.18     10.70 o 
 -13   8   1       20.07       10.85      5.38 o 
 -12   8   1      121.07      147.47     16.42 o 
 -11   8   1      199.85      193.88     14.47 o 
 -10   8   1      564.43      562.42     20.21 o 
  -9   8   1      429.39      396.95     16.59 o 
  -8   8   1      257.30      230.04     14.92 o 
  -7   8   1        5.87        7.45      4.26 o 
  -6   8   1      456.02      450.42     18.38 o 
  -5   8   1     2937.32     2900.50     53.85 o 
  -4   8   1     7026.06     7046.45     94.27 o 
  -3   8   1      148.18      162.97      9.05 o 
  -2   8   1        0.12        1.37      1.98 o 
  -1   8   1      927.60      944.42     13.48 o 
   0   8   1      377.51      402.43      8.73 o 
   1   8   1       55.28       61.69      4.25 o 
   2   8   1      387.29      336.29      9.25 o 
   3   8   1      136.24      151.70      8.35 o 
   4   8   1       65.86       71.02      6.14 o 
   5   8   1      207.96      186.49     10.45 o 
   6   8   1      654.18      652.96     17.07 o 
   7   8   1       11.13       10.57      6.75 o 
   8   8   1       56.66       51.79      7.64 o 
   9   8   1      767.14      739.07     22.99 o 
  10   8   1       20.93       12.11      6.56 o 
  11   8   1      134.54      160.09     13.86 o 
  12   8   1        0.08       -4.12      4.12 o 
  13   8   1        3.94       -2.90      4.52 o 
  14   8   1      510.45      498.12     23.86 o 
  15   8   1      149.80      157.71     14.28 o 
 -14   9   1      325.45      395.51     29.07 o 
 -13   9   1       27.34       25.66      8.46 o 
 -12   9   1       25.47       25.53      6.74 o 
 -11   9   1      251.42      257.71     16.96 o 
 -10   9   1       46.14       49.66      8.04 o 
  -9   9   1        5.29        7.40      8.01 o 
  -8   9   1      218.90      219.81     14.55 o 
  -7   9   1      982.92     1001.20     25.63 o 
  -6   9   1       36.25       59.66     10.04 o 
  -5   9   1      545.66      536.02     24.38 o 
  -4   9   1      350.65      328.04     10.09 o 
  -3   9   1     2242.88     2298.23     27.59 o 
  -2   9   1      122.47      133.56      7.50 o 
  -1   9   1      155.12      161.92      7.40 o 
   0   9   1      107.47      105.39      6.19 o 
   1   9   1      120.22      140.93      7.48 o 
   2   9   1      197.60      174.07      8.45 o 
   3   9   1      125.64      131.93      7.53 o 
   4   9   1      625.35      591.46     16.01 o 
   5   9   1       51.26       41.97      5.80 o 
   6   9   1     2226.12     2159.74     40.65 o 
   7   9   1     1859.66     1761.31     35.36 o 
   8   9   1      487.45      446.78     29.23 o 
   9   9   1      168.49      152.93     12.96 o 
  10   9   1       21.50       24.57      6.52 o 
  11   9   1      159.60      164.56     14.13 o 
  12   9   1      183.88      160.99     14.50 o 
  13   9   1      168.02      195.58     16.10 o 
  14   9   1       15.46       21.63      8.14 o 
 -14  10   1       95.25       80.57     15.82 o 
 -13  10   1       80.89       67.16     12.34 o 
 -12  10   1        0.36        2.01      4.37 o 
 -11  10   1        7.67        6.33      5.05 o 
 -10  10   1        0.16       -2.80      6.40 o 
  -9  10   1       82.75       84.07     10.20 o 
  -8  10   1       56.21       61.65      8.52 o 
  -7  10   1      772.39      728.23     22.62 o 
  -6  10   1       31.66       28.08      5.98 o 
  -5  10   1      313.19      278.09     15.62 o 
  -4  10   1      293.23      305.60     11.87 o 
  -3  10   1      622.85      499.22     12.73 o 
  -2  10   1      600.19      531.69     20.87 o 
  -1  10   1      203.93      218.71     13.06 o 
   0  10   1        3.24        5.57      3.19 o 
   1  10   1      180.22      182.39      8.98 o 
   2  10   1      644.76      532.69     13.00 o 
   3  10   1     1452.41     1333.42     22.51 o 
   4  10   1        2.52       -0.87      3.25 o 
   5  10   1       56.75       54.37      6.56 o 
   6  10   1       33.87       37.59      7.04 o 
   7  10   1      798.96      747.68     23.30 o 
   8  10   1       28.92       23.41      6.37 o 
   9  10   1      104.19       74.06      9.48 o 
  10  10   1      106.74      108.55     11.66 o 
  11  10   1      123.94      133.29     13.30 o 
  12  10   1      507.93      479.22     23.25 o 
  13  10   1       94.58      111.60     12.37 o 
 -13  11   1       14.49       22.15      9.01 o 
 -12  11   1      103.03      100.99     17.28 o 
 -11  11   1        1.69       -2.40      4.32 o 
 -10  11   1      115.57      131.18     14.35 o 
  -9  11   1      885.90      910.67     27.58 o 
  -8  11   1      107.37      106.51     11.33 o 
  -7  11   1      240.75      256.85     16.37 o 
  -6  11   1       66.42       72.59      9.14 o 
  -5  11   1      562.51      585.46     20.29 o 
  -4  11   1      150.70      140.28     11.71 o 
  -3  11   1       88.17       94.65      7.17 o 
  -2  11   1       22.31       21.65      4.21 o 
  -1  11   1      526.75      518.17     15.35 o 
   0  11   1     1091.08      963.39     24.47 o 
   1  11   1      174.51      133.51      9.48 o 
   2  11   1      662.95      616.74     14.63 o 
   3  11   1      277.86      263.55     13.42 o 
   4  11   1      443.70      409.49     15.68 o 
   5  11   1        1.62        1.54      4.01 o 
   6  11   1       30.57       28.49      7.23 o 
   7  11   1       56.23       43.28      7.93 o 
   8  11   1       23.64       23.38      6.60 o 
   9  11   1        8.11        5.97      4.98 o 
  10  11   1      801.02      907.98     28.77 o 
  11  11   1      194.29      189.17     15.74 o 
  12  11   1      298.45      337.40     21.39 o 
  13  11   1      315.83      152.14     23.37 o 
 -11  12   1       29.34       21.42      8.00 o 
 -10  12   1      198.31      182.40     15.04 o 
  -9  12   1      305.09      325.17     20.04 o 
  -8  12   1       20.07       22.79      8.17 o 
  -7  12   1      118.89      103.63     11.51 o 
  -6  12   1      430.05      458.28     28.54 o 
  -5  12   1      240.51      279.59     17.22 o 
  -4  12   1      400.08      411.12     18.09 o 
  -3  12   1       59.53       73.15      9.27 o 
  -2  12   1       17.07       20.59      4.84 o 
  -1  12   1      559.24      533.44     16.37 o 
   0  12   1        0.59       -3.31      3.31 o 
   1  12   1      666.38      624.97     17.49 o 
   2  12   1       20.02       18.04      6.99 o 
   3  12   1       21.96       20.94      5.39 o 
   4  12   1      233.25      235.70     13.75 o 
   5  12   1        0.98        2.28      4.70 o 
   6  12   1       37.73       27.23      6.94 o 
   7  12   1      425.58      428.48     21.16 o 
   8  12   1        0.23       -1.26      4.71 o 
   9  12   1      126.61      126.08     23.18 o 
  10  12   1        3.04        2.15      6.55 o 
  11  12   1        0.18       -4.21      4.28 o 
  12  12   1        6.00       -8.28      8.28 o 
 -10  13   1       81.39       80.86     21.18 o 
  -9  13   1       22.10       24.16      9.01 o 
  -8  13   1       37.94       39.81      8.03 o 
  -7  13   1      862.52      876.39     27.88 o 
  -6  13   1      585.73      621.49     24.78 o 
  -5  13   1     1080.22     1187.10     69.58 o 
  -4  13   1       19.62       20.58      7.97 o 
  -3  13   1       50.50       25.82      8.24 o 
  -2  13   1      284.87      269.22     21.51 o 
  -1  13   1      670.60      703.40     19.51 o 
   0  13   1      498.30      505.17     19.93 o 
   1  13   1      909.09      870.59     26.11 o 
   2  13   1      212.89      208.26     16.03 o 
   3  13   1       98.85       72.16      9.96 o 
   4  13   1       38.40       43.10     10.50 o 
   5  13   1       15.50       24.39      6.76 o 
   6  13   1      152.58      174.62     14.99 o 
   7  13   1      147.72      143.93     13.74 o 
   8  13   1        0.21       -4.47      6.75 o 
   9  13   1       82.57       91.42     10.86 o 
  10  13   1       33.87       33.86      7.47 o 
  11  13   1        2.22       -6.09      6.09 o 
  -9  14   1       55.99       87.63     21.18 o 
  -8  14   1      143.27      127.28     14.58 o 
  -7  14   1      352.85      372.06     21.81 o 
  -6  14   1     1000.03     1001.18     39.07 o 
  -5  14   1       76.92       70.30     22.40 o 
  -4  14   1      412.21      444.98     39.56 o 
  -3  14   1       53.81       50.33     10.95 o 
  -2  14   1      202.95      216.90     20.74 o 
  -1  14   1       33.07       24.43      8.73 o 
   0  14   1       12.59       12.50      7.62 o 
   1  14   1      544.13      577.69     22.27 o 
   2  14   1        9.09        9.73      5.21 o 
   3  14   1       14.74       10.12      7.05 o 
   4  14   1      264.61      305.80     24.57 o 
   5  14   1      166.29      185.23     19.05 o 
   6  14   1        4.22        3.44      5.33 o 
   7  14   1      281.36      284.22     19.20 o 
   8  14   1      342.62      358.91     21.92 o 
   9  14   1       37.42       33.46     18.01 o 
  -7  15   1        8.04       -0.24      5.60 o 
  -6  15   1        7.40       22.45      6.80 o 
  -5  15   1      781.12      790.39     33.53 o 
  -4  15   1       43.85       46.01      9.72 o 
  -3  15   1        9.16       26.00     17.77 o 
  -2  15   1      303.26      293.84     24.18 o 
  -1  15   1       98.70      110.56     15.10 o 
   0  15   1      591.98      664.68     30.98 o 
   1  15   1      738.01      768.73     33.30 o 
   2  15   1      277.81      296.60     24.27 o 
   3  15   1        1.67       11.96      6.44 o 
   4  15   1       65.66       73.91     16.31 o 
   5  15   1      524.01      543.50     30.00 o 
   6  15   1       18.56       25.65      9.13 o 
   7  15   1       69.77       82.76     16.80 o 
  -5  16   1       27.10        7.30      7.30 o 
  -4  16   1       30.76       40.65      9.98 o 
  -3  16   1        0.76        0.24      5.84 o 
  -2  16   1        9.55        5.22      4.90 o 
  -1  16   1      387.13      350.68     27.14 o 
   0  16   1      635.57      639.72     43.33 o 
   1  16   1       46.62       50.35      9.76 o 
   2  16   1        1.21        2.78      4.59 o 
   3  16   1        4.61       -2.43      5.11 o 
 -14   0   2     1382.93     1324.61     35.82 o 
 -12   0   2      418.10      415.10     42.60 o 
 -10   0   2      171.18      186.03     13.49 o 
  -8   0   2      243.55      215.77     10.90 o 
  -6   0   2     7126.86     8003.82    118.43 o 
  -4   0   2     1525.53     1244.78     19.84 o 
  -2   0   2     2883.67     3181.98     33.13 o 
   0   0   2     3100.23     3518.31     51.85 o 
   2   0   2     5716.18     5911.84     48.34 o 
   4   0   2     6427.68     6838.98     74.09 o 
   6   0   2     2924.02     3348.06     64.51 o 
   8   0   2       13.19       11.93      6.94 o 
  10   0   2       91.41       98.33     16.43 o 
  12   0   2      324.81      249.42     17.69 o 
  14   0   2     2102.38     2084.93     72.54 o 
  16   0   2      554.50      542.35     46.74 o 
 -17   1   2       40.15       28.21     10.71 o 
 -16   1   2        8.61       10.40     14.73 o 
 -15   1   2       13.02       13.04      5.48 o 
 -14   1   2      162.28      174.62     13.43 o 
 -13   1   2       34.69       41.03      8.04 o 
 -12   1   2       47.09       39.71      5.34 o 
 -11   1   2       79.62       83.08      6.93 o 
 -10   1   2      619.00      626.21     14.53 o 
  -9   1   2      128.36      124.42      7.52 o 
  -8   1   2       22.53       15.00      3.03 o 
  -7   1   2      133.37      138.69      8.17 o 
  -6   1   2      600.88      608.15     11.91 o 
  -5   1   2      103.29      112.88      5.46 o 
  -4   1   2     1572.96     1675.21     20.62 o 
  -3   1   2     5796.00     5907.59     49.83 o 
  -2   1   2     1547.34     1542.79     13.48 o 
  -1   1   2      325.26      313.26      4.12 o 
   0   1   2      101.16       91.83      2.49 o 
   1   1   2        1.43       -0.98      0.98 o 
   2   1   2      845.81      883.73      9.12 o 
   3   1   2      808.69      844.75     14.81 o 
   4   1   2       79.18       98.66      5.30 o 
   5   1   2      637.06      701.18     14.86 o 
   6   1   2     1579.87     1641.65     20.75 o 
   7   1   2      128.29      117.84      6.58 o 
   8   1   2      128.59      124.24      8.74 o 
   9   1   2       18.24       14.42      5.62 o 
  10   1   2      762.75      780.10     17.09 o 
  11   1   2       96.30      109.89      8.05 o 
  12   1   2      226.21      201.67     12.82 o 
  13   1   2      248.39      226.14     27.60 o 
  14   1   2       16.65       16.28      6.03 o 
  15   1   2        2.70       10.88      6.85 o 
  16   1   2       77.47       96.17     14.56 o 
  17   1   2       65.25       98.10     23.37 o 
 -18   2   2      191.41      172.59     23.13 o 
 -17   2   2       43.87       46.87     24.34 o 
 -16   2   2      693.23      737.92     24.52 o 
 -15   2   2      120.73      152.99     13.11 o 
 -14   2   2      709.63      758.53     23.18 o 
 -13   2   2       27.56       28.78      6.30 o 
 -12   2   2      638.55      658.28     19.82 o 
 -11   2   2      634.72      585.01     14.73 o 
 -10   2   2       12.19       16.94      3.91 o 
  -9   2   2        1.81       -2.48      2.48 o 
  -8   2   2        2.66        4.73      2.58 o 
  -7   2   2     2442.19     2919.91     38.02 o 
  -6   2   2      384.01      581.06     16.83 o 
  -5   2   2      156.00      147.78     15.08 o 
  -4   2   2       83.11       21.99      2.37 o 
  -3   2   2     3629.74     3711.98     30.64 o 
  -2   2   2     1450.83     1696.89     17.21 o 
  -1   2   2        8.38        4.74      1.44 o 
   0   2   2     9590.02    10104.59     68.15 o 
   1   2   2     1261.69     1455.70     15.75 o 
   2   2   2     6695.25     6911.47     58.20 o 
   3   2   2    19405.19    20306.33    227.47 o 
   4   2   2      119.81      206.52      5.14 o 
   5   2   2       38.19       35.35      3.03 o 
   6   2   2      490.05      383.34     10.66 o 
   7   2   2     2469.41     2801.90     36.33 o 
   8   2   2       66.98       54.67      5.08 o 
   9   2   2      537.26      488.67     12.66 o 
  10   2   2      412.55      384.63     11.92 o 
  11   2   2       75.97       88.53      9.14 o 
  12   2   2       39.18       57.81      8.00 o 
  13   2   2        1.00        5.50      5.82 o 
  14   2   2     2139.31     2053.79     41.38 o 
  15   2   2      401.50      383.68     20.97 o 
  16   2   2       29.89       31.99      9.75 o 
  17   2   2       58.17       64.95     11.85 o 
 -18   3   2        0.09       -2.19      5.36 o 
 -17   3   2      236.29      256.57     30.43 o 
 -16   3   2      206.27      185.83     20.92 o 
 -15   3   2       27.34       33.92      9.73 o 
 -14   3   2       16.10       17.85      5.79 o 
 -13   3   2      278.40      307.95     17.07 o 
 -12   3   2        0.00        1.67      4.13 o 
 -11   3   2       10.61        6.28      4.94 o 
 -10   3   2      249.98      235.69     18.15 o 
  -9   3   2      592.83      581.85     13.11 o 
  -8   3   2      480.40      495.64     11.29 o 
  -7   3   2      161.93      157.15      7.41 o 
  -6   3   2       41.37       26.61      2.98 o 
  -5   3   2     1373.19     1573.57     17.77 o 
  -4   3   2        3.23       -1.30      1.76 o 
  -3   3   2      532.53      538.23      8.11 o 
  -2   3   2       34.34       39.14      5.78 o 
  -1   3   2      139.17      173.12      4.00 o 
   0   3   2     1487.71     1586.71     13.88 o 
   1   3   2      570.43      632.27      7.49 o 
   2   3   2     1127.32     1076.14      9.53 o 
   3   3   2      299.51      282.81      8.52 o 
   4   3   2     2085.74     2301.45     29.78 o 
   5   3   2     5593.69     6208.77     45.43 o 
   6   3   2      455.34      446.13     10.47 o 
   7   3   2      347.63      364.60      9.40 o 
   8   3   2        7.13        3.37      3.38 o 
   9   3   2      425.62      391.12     16.69 o 
  10   3   2       94.78       82.87      8.86 o 
  11   3   2      126.36      114.97     10.68 o 
  12   3   2      248.34      259.39     16.10 o 
  13   3   2      282.28      250.44     16.20 o 
  14   3   2        1.56        1.55      5.13 o 
  15   3   2      190.65      182.92     14.87 o 
  16   3   2      125.41      139.13     15.47 o 
  17   3   2        0.07       -5.97      6.38 o 
 -17   4   2        0.16        6.20      5.40 o 
 -16   4   2       17.24       13.20      7.76 o 
 -15   4   2       27.92       23.53     10.48 o 
 -14   4   2      236.71      229.09     15.77 o 
 -13   4   2      786.31      756.31     23.20 o 
 -12   4   2        6.05        1.57      4.18 o 
 -11   4   2       32.48       17.13      5.10 o 
 -10   4   2      978.99      926.46     24.16 o 
  -9   4   2     1339.24     1329.55     26.22 o 
  -8   4   2     3957.52     3919.23     38.33 o 
  -7   4   2       23.55       42.93      3.76 o 
  -6   4   2       77.19      111.65      6.57 o 
  -5   4   2        1.48        5.68      1.85 o 
  -4   4   2     3980.97     4141.25     66.48 o 
  -3   4   2    14908.98    16600.57    117.42 o 
  -2   4   2       42.55       63.25      3.95 o 
  -1   4   2     4565.03     4775.89     34.24 o 
   0   4   2    17811.73    18842.87    126.28 o 
   1   4   2       16.00       31.00      2.44 o 
   2   4   2      365.98      305.00      8.06 o 
   3   4   2     3738.13     4044.13     37.57 o 
   4   4   2      105.47       76.97      5.37 o 
   5   4   2      127.25      128.88      7.17 o 
   6   4   2      965.52      880.43     12.02 o 
   7   4   2        5.67        2.08      2.92 o 
   8   4   2      747.57      704.67     19.09 o 
   9   4   2      163.40      149.30     14.76 o 
  10   4   2     1605.35     1500.23     31.56 o 
  11   4   2       27.28       43.30     11.18 o 
  12   4   2       94.64      102.69     10.95 o 
  13   4   2      248.71      265.82     18.07 o 
  14   4   2      411.32      422.08     20.87 o 
  15   4   2      215.90      240.90     17.51 o 
  16   4   2       34.77       43.77     13.03 o 
  17   4   2      305.85      214.32     40.77 o 
 -17   5   2      144.49      165.40     27.75 o 
 -16   5   2        4.15        9.92      6.09 o 
 -15   5   2       26.44       35.96      7.40 o 
 -14   5   2       66.36       68.18      9.41 o 
 -13   5   2      140.45      144.68     12.38 o 
 -12   5   2      415.83      320.61     28.75 o 
 -11   5   2      137.23      126.80     10.89 o 
 -10   5   2        4.29        8.76      4.78 o 
  -9   5   2     1609.95     1572.01     88.12 o 
  -8   5   2      111.38      131.86      9.60 o 
  -7   5   2      558.90      633.70     16.74 o 
  -6   5   2       62.03       73.41     10.98 o 
  -5   5   2       46.34       51.79      7.59 o 
  -4   5   2      288.42      333.59      7.48 o 
  -3   5   2       53.75       48.07      3.44 o 
  -2   5   2      189.88      214.53      5.92 o 
  -1   5   2       95.28       88.61      4.26 o 
   0   5   2      438.41      479.00      8.26 o 
   1   5   2     4607.70     5247.22     35.14 o 
   2   5   2      465.57      538.10      7.61 o 
   3   5   2       48.16       60.38      3.80 o 
   4   5   2        5.47        2.43      2.45 o 
   5   5   2       97.94      117.87      7.34 o 
   6   5   2      610.01      625.29     24.70 o 
   7   5   2       35.90       47.41      9.51 o 
   8   5   2       66.19       83.39     10.81 o 
   9   5   2       49.03       77.79      8.64 o 
  10   5   2     1058.79     1066.39     26.59 o 
  11   5   2        3.82       15.97      5.24 o 
  12   5   2       81.57       70.68      9.45 o 
  13   5   2       37.95       55.00      8.82 o 
  14   5   2       16.28       28.40      7.08 o 
  15   5   2       24.19       40.58      8.30 o 
  16   5   2        5.45       10.32      9.43 o 
  17   5   2       91.11       58.91     19.23 o 
 -17   6   2        0.70       -1.70      5.11 o 
 -16   6   2       27.64       36.55      9.46 o 
 -15   6   2       63.47      106.45     23.00 o 
 -14   6   2       50.89       49.44      8.31 o 
 -13   6   2       53.33       60.08      8.88 o 
 -12   6   2        1.34        5.08      5.34 o 
 -11   6   2      256.50      266.26     20.21 o 
 -10   6   2        0.07        2.49      4.33 o 
  -9   6   2      110.74      109.67      9.73 o 
  -8   6   2     1992.49     1946.13     58.68 o 
  -7   6   2      218.05      227.96     12.94 o 
  -6   6   2     2399.93     2424.97     35.53 o 
  -5   6   2      327.55      319.67     11.50 o 
  -4   6   2     1020.35     1004.98     19.89 o 
  -3   6   2      807.79      751.91     13.70 o 
  -2   6   2      295.75      356.01      7.80 o 
  -1   6   2      692.04      713.83     13.89 o 
   0   6   2      873.59      817.03     12.95 o 
   1   6   2      126.67      109.59      4.53 o 
   2   6   2       26.44       20.22      2.23 o 
   3   6   2      112.48      125.97      6.73 o 
   4   6   2     1878.39     1829.28     21.42 o 
   5   6   2     1821.18     1777.76     25.97 o 
   6   6   2     2386.86     2344.90     31.66 o 
   7   6   2       21.16       18.21      4.95 o 
   8   6   2     2201.08     2099.51     36.61 o 
   9   6   2       87.01       90.15      9.35 o 
  10   6   2      162.39      162.11     12.73 o 
  11   6   2        2.61        8.13      4.98 o 
  12   6   2       57.29       56.65      8.85 o 
  13   6   2       32.75       24.54      8.96 o 
  14   6   2        1.98       -0.98      4.84 o 
  15   6   2        0.65       -4.29      4.90 o 
  16   6   2        8.70       19.17      9.31 o 
 -16   7   2       64.60       44.69     12.41 o 
 -15   7   2       25.01       36.40      8.83 o 
 -14   7   2      306.33      304.35     46.98 o 
 -13   7   2        4.77        6.37      6.36 o 
 -12   7   2       20.65       29.35      7.49 o 
 -11   7   2       35.91       57.75      8.26 o 
 -10   7   2      566.82      531.83     18.66 o 
  -9   7   2      146.35      144.60     11.54 o 
  -8   7   2        2.30        1.50      4.06 o 
  -7   7   2       11.62       13.31      4.64 o 
  -6   7   2    10310.89    10151.30     98.67 o 
  -5   7   2      444.41      466.03     14.73 o 
  -4   7   2        0.31       -1.61      2.56 o 
  -3   7   2      449.74      484.19      9.57 o 
  -2   7   2     1258.95     1172.82     15.74 o 
  -1   7   2       30.83       41.89      6.16 o 
   0   7   2     1630.08     1657.49     17.62 o 
   1   7   2     1077.39     1199.49     14.41 o 
   2   7   2      639.81      735.87     10.72 o 
   3   7   2     1476.32     1530.72     19.48 o 
   4   7   2       66.84       64.17      6.47 o 
   5   7   2       89.26       87.65      7.22 o 
   6   7   2       50.35       62.56      6.43 o 
   7   7   2     1072.81     1028.39     24.87 o 
   8   7   2       23.90       27.20      6.04 o 
   9   7   2        0.39       -0.62      4.11 o 
  10   7   2       16.17       16.65      6.63 o 
  11   7   2       63.53       65.64      9.00 o 
  12   7   2        1.99       -3.05      3.87 o 
  13   7   2      668.56      587.88     23.04 o 
  14   7   2      438.29      425.70     23.51 o 
  15   7   2      120.20      148.71     14.27 o 
  16   7   2      508.95      553.30     40.16 o 
 -15   8   2       18.45       23.42      7.42 o 
 -14   8   2        7.20        8.53      7.06 o 
 -13   8   2      107.89       96.18     10.97 o 
 -12   8   2      281.66      280.32     17.76 o 
 -11   8   2        5.40        9.02      4.70 o 
 -10   8   2      468.36      464.76     22.39 o 
  -9   8   2       33.77       28.29      6.17 o 
  -8   8   2      745.92      683.65     20.66 o 
  -7   8   2        3.33        1.13      3.83 o 
  -6   8   2       54.68       59.01      7.31 o 
  -5   8   2      261.01      222.66     12.73 o 
  -4   8   2       59.89       77.62     12.29 o 
  -3   8   2       94.27       81.44      6.92 o 
  -2   8   2      238.94      220.17      7.66 o 
  -1   8   2      117.87      116.89      5.86 o 
   0   8   2     1070.71     1084.62     14.59 o 
   1   8   2       39.49       32.61      3.39 o 
   2   8   2       84.09       88.91      5.78 o 
   3   8   2     2342.63     2309.30     26.28 o 
   4   8   2      396.91      379.11     13.21 o 
   5   8   2        1.57        1.10      3.30 o 
   6   8   2     1622.31     1519.33     26.74 o 
   7   8   2       36.25       27.24      6.04 o 
   8   8   2      234.07      224.93     24.10 o 
   9   8   2      316.19      316.13     18.03 o 
  10   8   2       38.98       56.45     10.22 o 
  11   8   2       11.41       14.86      5.74 o 
  12   8   2        6.30       12.68      5.60 o 
  13   8   2      137.68      136.67     13.62 o 
  14   8   2        0.77        7.16      5.07 o 
  15   8   2       15.31       13.14     10.95 o 
 -15   9   2        0.08        1.22      6.09 o 
 -14   9   2      280.97      322.29     26.07 o 
 -13   9   2       36.92       37.68      9.97 o 
 -12   9   2      316.03      329.80     19.48 o 
 -11   9   2       65.67       59.38      8.44 o 
 -10   9   2       23.29       25.00      6.21 o 
  -9   9   2       24.32       19.78      5.50 o 
  -8   9   2      378.42      359.29     17.14 o 
  -7   9   2     1639.81     1536.29     31.88 o 
  -6   9   2     4325.77     3901.39     64.78 o 
  -5   9   2      988.74      931.59     23.09 o 
  -4   9   2      273.66      238.17     13.42 o 
  -3   9   2      114.18      124.30      8.52 o 
  -2   9   2       81.03       90.96      6.46 o 
  -1   9   2     1417.93     1444.83     18.18 o 
   0   9   2       44.19       64.92      4.69 o 
   1   9   2     2228.31     2187.21     26.23 o 
   2   9   2       22.96        8.81      3.07 o 
   3   9   2      477.72      499.74     12.22 o 
   4   9   2     2798.82     2619.94     35.95 o 
   5   9   2      339.88      306.21     13.39 o 
   6   9   2        1.32       -3.19      3.19 o 
   7   9   2     1858.47     1716.44     35.26 o 
   8   9   2       43.29       48.83      7.81 o 
   9   9   2        0.38       -3.39      3.82 o 
  10   9   2        8.34        4.96      4.55 o 
  11   9   2       59.50       46.12      8.04 o 
  12   9   2        6.37        4.02      4.99 o 
  13   9   2        6.90        8.06      5.70 o 
  14   9   2      130.74      108.46     12.22 o 
  15   9   2       39.44       12.66     11.68 o 
 -14  10   2       14.84        9.91     14.73 o 
 -13  10   2       69.66       60.19     12.13 o 
 -12  10   2      418.21      394.95     27.94 o 
 -11  10   2      435.85      419.75     20.53 o 
 -10  10   2      445.40      416.29     23.76 o 
  -9  10   2        3.58        7.60      4.73 o 
  -8  10   2       69.20       71.97     12.43 o 
  -7  10   2       63.92       72.49      9.01 o 
  -6  10   2      360.29      352.60     24.24 o 
  -5  10   2      439.88      428.09     16.51 o 
  -4  10   2      328.32      307.77     12.61 o 
  -3  10   2      965.92      836.49     18.40 o 
  -2  10   2      741.43      700.90     14.95 o 
  -1  10   2     1937.43     1953.35     25.60 o 
   0  10   2       95.83      136.92      7.84 o 
   1  10   2      356.69      384.41     10.99 o 
   2  10   2      837.79      857.20     16.47 o 
   3  10   2      253.97      272.31     13.14 o 
   4  10   2      140.61      145.17     12.09 o 
   5  10   2       82.82       70.69      7.68 o 
   6  10   2      178.30      155.91     12.37 o 
   7  10   2       92.50       99.84     10.48 o 
   8  10   2       96.73       94.41     10.67 o 
   9  10   2      553.66      563.61     21.85 o 
  10  10   2       42.49       54.05      8.89 o 
  11  10   2        9.57       15.73      5.97 o 
  12  10   2      309.57      294.09     19.74 o 
  13  10   2       15.96        9.46      6.20 o 
  14  10   2        1.71       -7.06      8.28 o 
 -13  11   2       10.21       13.60      7.03 o 
 -12  11   2       27.89       37.23      9.40 o 
 -11  11   2       42.77       40.27      9.41 o 
 -10  11   2      679.37      709.83     24.44 o 
  -9  11   2      212.92      216.06     15.63 o 
  -8  11   2       20.16       37.69      7.21 o 
  -7  11   2       78.73       84.61     11.69 o 
  -6  11   2      219.09      204.74     14.14 o 
  -5  11   2     2278.80     2178.88     40.21 o 
  -4  11   2       66.00       68.65      8.27 o 
  -3  11   2      616.05      589.56     24.45 o 
  -2  11   2        0.00        1.19      3.24 o 
  -1  11   2      123.36      180.66     10.88 o 
   0  11   2      354.59      301.20     13.76 o 
   1  11   2      245.85      265.51     11.68 o 
   2  11   2       38.23       46.39      6.14 o 
   3  11   2        8.27        9.70      4.25 o 
   4  11   2       41.47       41.00      6.57 o 
   5  11   2      236.63      196.01     12.30 o 
   6  11   2       21.99       24.84      5.47 o 
   7  11   2      133.52      138.28     12.58 o 
   8  11   2       12.19       11.17      5.73 o 
   9  11   2      465.04      479.86     23.16 o 
  10  11   2       72.35       80.16     10.66 o 
  11  11   2        5.99        5.32      4.60 o 
  12  11   2        2.59       -3.33      4.14 o 
  13  11   2        1.68        1.70      7.55 o 
 -12  12   2       99.38      129.01     24.59 o 
 -11  12   2       13.09        5.05     11.56 o 
 -10  12   2       15.98       23.13      8.10 o 
  -9  12   2      167.05      176.52     14.57 o 
  -8  12   2       83.17       62.65     14.37 o 
  -7  12   2       15.64        5.67      4.82 o 
  -6  12   2      211.38      220.09     15.38 o 
  -5  12   2     1896.83     1959.99     39.35 o 
  -4  12   2     1633.42     1643.53     39.72 o 
  -3  12   2     2258.00     2372.76     53.58 o 
  -2  12   2      137.17      118.53     19.62 o 
  -1  12   2      642.91      686.25     21.67 o 
   0  12   2      129.42      165.28     11.77 o 
   1  12   2       90.17      164.64     13.02 o 
   2  12   2       65.24       80.91      9.75 o 
   3  12   2      834.11      855.40     21.53 o 
   4  12   2      231.64      260.22     14.37 o 
   5  12   2      341.03      372.84     17.52 o 
   6  12   2      541.38      535.67     23.38 o 
   7  12   2        1.80        1.70      4.52 o 
   8  12   2       30.92       40.96      8.43 o 
   9  12   2        0.18        3.24      5.59 o 
  10  12   2       29.31       30.24      7.35 o 
  11  12   2      278.99      277.66     21.08 o 
  12  12   2      229.11      202.29     27.26 o 
 -10  13   2        0.07       -1.18      5.94 o 
  -9  13   2      218.84      207.26     40.53 o 
  -8  13   2        0.82        7.52      4.53 o 
  -7  13   2        3.93       12.38      5.16 o 
  -6  13   2       24.54       35.84      7.42 o 
  -5  13   2      101.11       99.56     11.13 o 
  -4  13   2        0.06      -10.38     12.66 o 
  -3  13   2      138.59      163.42     16.98 o 
  -2  13   2      382.85      379.04     25.38 o 
  -1  13   2        8.55        3.75      4.84 o 
   0  13   2        1.46       10.40      5.66 o 
   1  13   2      158.11      186.07     14.44 o 
   2  13   2       31.29       18.03      6.45 o 
   3  13   2      136.78      127.49     12.62 o 
   4  13   2      400.68      390.95     18.02 o 
   5  13   2      217.35      236.89     26.75 o 
   6  13   2      113.96      116.23     12.39 o 
   7  13   2        0.14       -3.52      4.73 o 
   8  13   2        9.55        7.54      6.37 o 
   9  13   2       52.12       57.60      9.05 o 
  10  13   2       24.13       11.56      7.74 o 
  -9  14   2      678.60      707.63     47.47 o 
  -8  14   2       11.04       18.17      7.48 o 
  -7  14   2      154.68      199.39     31.39 o 
  -6  14   2       44.42       49.62      9.87 o 
  -5  14   2      396.08      400.65     27.80 o 
  -4  14   2      637.15      666.29     40.29 o 
  -3  14   2      859.41      929.49     47.22 o 
  -2  14   2      321.56      312.52     24.15 o 
  -1  14   2       17.71        4.13      9.01 o 
   0  14   2     1165.69     1108.84     30.65 o 
   1  14   2     1957.95     2014.00     42.44 o 
   2  14   2       36.65       26.34      9.00 o 
   3  14   2      921.21      950.27     29.18 o 
   4  14   2        8.59        6.36      6.88 o 
   5  14   2       84.87       88.00     14.11 o 
   6  14   2       59.09       47.55      8.44 o 
   7  14   2      119.88      143.51     13.68 o 
   8  14   2       26.19       19.64      5.96 o 
   9  14   2      506.11      502.63     28.11 o 
  -6  15   2       87.67      113.41     14.21 o 
  -5  15   2        0.36       12.75      5.65 o 
  -4  15   2        9.10       17.53      6.30 o 
  -3  15   2     1189.12     1253.96     42.93 o 
  -2  15   2       11.98       12.62      6.83 o 
  -1  15   2      100.38       82.66     12.97 o 
   0  15   2       59.37       57.93     17.04 o 
   1  15   2       10.56       15.41      5.98 o 
   2  15   2       45.73       41.99      8.14 o 
   3  15   2      481.91      526.11     56.60 o 
   4  15   2       13.58       21.79     18.26 o 
   5  15   2       55.82       50.90      9.90 o 
   6  15   2        2.19       10.47      8.52 o 
   7  15   2      189.49      167.72     23.37 o 
  -4  16   2       89.53       89.82     17.04 o 
  -3  16   2      397.10      470.30     34.81 o 
  -2  16   2       18.27       30.73     19.96 o 
  -1  16   2       84.51       97.27     17.28 o 
   0  16   2       28.06       31.69      7.05 o 
   1  16   2      391.77      415.87     29.25 o 
   2  16   2        3.17        1.09      4.54 o 
   3  16   2      284.02      269.47     30.91 o 
 -17   0   3      329.90      353.21     37.24 o 
 -15   0   3      215.85      207.40     24.59 o 
 -13   0   3      166.15      158.57     14.01 o 
 -11   0   3        0.04       -2.25      3.98 o 
  -9   0   3      764.24      804.84     25.56 o 
  -7   0   3       57.07       69.85     11.44 o 
  -5   0   3     1462.16     1611.53     24.82 o 
  -1   0   3      241.72      227.06      5.96 o 
   1   0   3       20.64       23.71      2.66 o 
   3   0   3       88.05       95.14      4.31 o 
   5   0   3       77.02       77.12      6.83 o 
   7   0   3      121.69       91.67      8.52 o 
   9   0   3       24.68       18.26      5.51 o 
  11   0   3       94.54      105.04     11.76 o 
  13   0   3      554.39      550.16     23.01 o 
  15   0   3      286.81      285.54     34.32 o 
  17   0   3      497.17      509.49     48.44 o 
 -17   1   3        1.14       -2.19      5.84 o 
 -16   1   3     1058.69     1029.36     35.27 o 
 -15   1   3      142.43      159.96     12.84 o 
 -14   1   3      906.51      910.49     24.83 o 
 -13   1   3       10.14       11.67      4.21 o 
 -12   1   3     1748.11     1681.26     26.72 o 
 -11   1   3      254.18      204.71     11.10 o 
 -10   1   3     7063.41     7346.55     64.67 o 
  -9   1   3      530.85      559.00     12.82 o 
  -8   1   3      292.78      282.90     11.35 o 
  -7   1   3       80.40       79.91      5.10 o 
  -6   1   3      125.67      123.43      8.19 o 
  -5   1   3     2075.88     2157.73     21.51 o 
  -4   1   3     8786.62     8589.68     61.11 o 
  -1   1   3     1814.09     1891.01     15.16 o 
   0   1   3       23.49        8.90      1.40 o 
   1   1   3      590.54      597.43      7.84 o 
   2   1   3     6401.64     6226.33     39.75 o 
   3   1   3     8809.79     9581.75     68.30 o 
   4   1   3        0.15       -0.02      1.24 o 
   5   1   3      749.50      871.01     13.81 o 
   6   1   3        5.60        9.99      2.51 o 
   7   1   3      257.69      297.35      9.00 o 
   8   1   3       37.16       25.79      3.86 o 
   9   1   3        6.75        6.00      3.16 o 
  10   1   3     9784.76     9513.60    117.32 o 
  11   1   3      109.52       84.75      8.38 o 
  12   1   3      137.52      151.38     12.21 o 
  13   1   3      474.13      430.14     19.68 o 
  14   1   3     1599.58     1646.76     36.17 o 
  15   1   3       89.26       66.20     16.55 o 
  16   1   3      265.39      256.57     33.35 o 
  17   1   3      308.27      338.51     30.31 o 
 -17   2   3       12.82        8.03      7.79 o 
 -16   2   3        0.05        4.34      4.54 o 
 -15   2   3      260.36      307.66     18.01 o 
 -14   2   3        9.46       14.87      5.62 o 
 -13   2   3      104.34      104.06      9.90 o 
 -12   2   3       54.03       54.05      7.44 o 
 -11   2   3      147.64      149.97      9.00 o 
 -10   2   3      178.69      157.43      8.61 o 
  -9   2   3     1385.83     1307.73     23.66 o 
  -8   2   3       75.38       61.50      5.02 o 
  -7   2   3        3.10        4.74      2.21 o 
  -6   2   3      347.52      399.19      8.70 o 
  -5   2   3       71.26       74.03      4.21 o 
  -4   2   3     2676.20     2931.87     25.68 o 
  -3   2   3      508.23      548.56      7.99 o 
  -2   2   3     1491.69     1460.82     13.99 o 
  -1   2   3       43.24       30.26      2.24 o 
   0   2   3     2746.98     2870.24     23.46 o 
   1   2   3      159.48      138.12      3.96 o 
   2   2   3       22.68       11.15      1.55 o 
   3   2   3        1.13       -1.14      1.14 o 
   4   2   3       41.03       53.47      3.31 o 
   5   2   3      174.36      198.89      5.81 o 
   6   2   3     1191.89     1288.24     18.33 o 
   7   2   3     1954.45     2180.39     26.73 o 
   8   2   3        0.10       -1.20      2.44 o 
   9   2   3       21.69       24.96      4.22 o 
  10   2   3        6.14        9.12      3.41 o 
  11   2   3      176.38      167.63     13.00 o 
  12   2   3        2.46        1.72      4.65 o 
  13   2   3      864.50      863.79     38.36 o 
  14   2   3       25.27       33.17      7.49 o 
  15   2   3      231.73      255.35     17.20 o 
  16   2   3      343.83      405.81     45.76 o 
  17   2   3       24.68       21.67     10.35 o 
 -18   3   3      196.07      256.57     28.24 o 
 -17   3   3      100.53      102.99     13.66 o 
 -16   3   3       29.90       38.59      9.04 o 
 -15   3   3       14.51       14.15      5.43 o 
 -14   3   3      351.49      366.57     18.97 o 
 -13   3   3       25.54       17.81      5.54 o 
 -12   3   3      134.26      131.88     10.86 o 
 -11   3   3     1697.94     1614.74     36.93 o 
 -10   3   3      198.85      198.92      9.08 o 
  -9   3   3      389.23      405.36     10.85 o 
  -8   3   3     3083.85     3100.81     53.48 o 
  -7   3   3        0.63       -1.73      1.73 o 
  -6   3   3     4216.47     4446.94     38.97 o 
  -5   3   3     3061.70     3575.23     49.67 o 
  -4   3   3     2971.36     3035.64     27.11 o 
  -3   3   3      544.96      523.20     12.35 o 
  -2   3   3      419.32      465.71      7.98 o 
  -1   3   3       28.03       19.23      2.10 o 
   0   3   3     8482.64     8529.10     97.82 o 
   1   3   3     5747.77     6563.43     48.93 o 
   2   3   3     4454.98     4475.08     50.76 o 
   3   3   3      610.65      659.95      9.14 o 
   4   3   3      108.91       71.83      3.66 o 
   5   3   3     5950.72     6460.78     47.70 o 
   6   3   3        2.19       -1.36      1.70 o 
   7   3   3        0.27       -1.52      1.84 o 
   8   3   3      822.15      791.77     19.82 o 
   9   3   3       97.25       91.66      8.81 o 
  10   3   3      795.89      721.95     20.99 o 
  11   3   3      163.62      150.95     12.21 o 
  12   3   3      647.28      584.44     20.63 o 
  13   3   3       52.41       57.60     10.42 o 
  14   3   3      114.07      114.15     11.92 o 
  15   3   3      125.19      126.52     13.96 o 
  16   3   3      521.37      603.41     29.95 o 
  17   3   3     1077.88     1250.47     63.29 o 
 -18   4   3       36.27       47.71     10.22 o 
 -17   4   3       74.28       62.33     11.56 o 
 -16   4   3        0.42        0.45      5.25 o 
 -15   4   3      199.30      258.72     17.17 o 
 -14   4   3       88.91       96.60     13.76 o 
 -13   4   3      218.88      209.31     22.77 o 
 -12   4   3      881.30      902.66     23.96 o 
 -11   4   3      465.41      469.76     17.89 o 
 -10   4   3      717.28      640.14     18.37 o 
  -9   4   3      746.62      756.16     19.07 o 
  -8   4   3     1085.74     1105.29     17.99 o 
  -7   4   3        0.00        2.40      1.97 o 
  -6   4   3        8.85       17.30      2.71 o 
  -5   4   3       37.98       23.01      2.70 o 
  -4   4   3       32.98       55.98      3.57 o 
  -3   4   3     5294.31     5948.92     46.61 o 
  -2   4   3     1256.88     1360.42     25.02 o 
  -1   4   3     3264.43     3550.18     30.66 o 
   0   4   3     5619.18     6008.18     53.19 o 
   1   4   3      693.05      783.52     11.61 o 
   2   4   3       46.02       40.39      2.90 o 
   3   4   3       31.06       24.29      2.69 o 
   4   4   3     1481.81     1585.60     27.76 o 
   5   4   3      934.09      952.44     12.40 o 
   6   4   3       60.87       63.14      3.96 o 
   7   4   3      953.17      970.28     21.90 o 
   8   4   3       34.83       46.80      6.52 o 
   9   4   3       46.95       24.83      5.39 o 
  10   4   3     1633.09     1705.73     33.81 o 
  11   4   3      971.88      892.88     25.06 o 
  12   4   3      202.47      192.97     14.42 o 
  13   4   3       12.66       13.93      5.95 o 
  14   4   3       25.27       33.21      7.39 o 
  15   4   3       99.03      104.32     11.82 o 
  16   4   3        6.94       15.74      6.06 o 
  17   4   3       56.18       73.76     19.47 o 
 -17   5   3       73.38       65.14     11.22 o 
 -16   5   3      332.27      374.35     49.54 o 
 -15   5   3       13.89       19.13      7.82 o 
 -14   5   3       22.87       25.34      6.62 o 
 -13   5   3      131.15      156.78     20.08 o 
 -12   5   3      430.88      413.37     17.33 o 
 -11   5   3     1479.94     1377.00     29.44 o 
 -10   5   3       70.32       59.46      7.53 o 
  -9   5   3        1.81        2.43      3.57 o 
  -8   5   3     1799.24     1777.93     30.18 o 
  -7   5   3      457.93      472.29     14.30 o 
  -6   5   3      853.93      798.00     12.09 o 
  -5   5   3       10.10       17.94      4.11 o 
  -4   5   3     3760.83     3935.07     43.55 o 
  -3   5   3     1158.36     1329.30     16.58 o 
  -2   5   3      228.07      310.31      7.43 o 
  -1   5   3       96.35       73.70      4.42 o 
   0   5   3     9939.67    11179.36     72.18 o 
   1   5   3      349.08      334.94     11.81 o 
   2   5   3     1687.07     1707.77     16.02 o 
   3   5   3     5946.37     6155.41     43.00 o 
   4   5   3     2971.26     3044.70     46.52 o 
   5   5   3      692.21      757.79     24.98 o 
   6   5   3     7061.76     7236.15     72.48 o 
   7   5   3      465.93      434.63     13.74 o 
   8   5   3     1238.74     1194.91     27.96 o 
   9   5   3       16.39        7.39      4.49 o 
  10   5   3      681.59      613.40     28.24 o 
  11   5   3       31.37       23.20      6.40 o 
  12   5   3      169.76      185.70     14.50 o 
  13   5   3       75.82       85.74     12.23 o 
  14   5   3      164.47      163.37     14.51 o 
  15   5   3      132.30      150.42     20.94 o 
  16   5   3      370.25      422.86     34.15 o 
 -17   6   3       18.25       27.66     17.16 o 
 -16   6   3       29.10       31.64     18.14 o 
 -15   6   3        1.18       11.13      8.76 o 
 -14   6   3       32.46       30.16      8.80 o 
 -13   6   3       42.25       36.34      8.74 o 
 -12   6   3       94.86      100.16     10.46 o 
 -11   6   3     1454.42     1380.44     30.37 o 
 -10   6   3     2786.44     2577.56     41.75 o 
  -9   6   3        0.01       -0.25      3.92 o 
  -8   6   3       25.73       16.11      4.67 o 
  -7   6   3     1303.50     1267.57     28.10 o 
  -6   6   3      257.32      253.84     11.25 o 
  -5   6   3      185.33      196.30      8.64 o 
  -4   6   3     2628.61     2667.29     27.54 o 
  -3   6   3      798.98      839.12     14.20 o 
  -2   6   3     2146.83     2341.21     27.24 o 
  -1   6   3     3647.73     4103.45     33.66 o 
   0   6   3     2179.82     2540.13     23.90 o 
   1   6   3       88.83       78.99      4.00 o 
   2   6   3      176.85      179.13      5.22 o 
   3   6   3      251.31      262.23      6.63 o 
   4   6   3        5.31       -0.02      2.82 o 
   5   6   3      176.29      157.97      9.08 o 
   6   6   3       38.90       34.38      5.34 o 
   7   6   3      284.46      231.63     16.87 o 
   8   6   3       68.95       65.20      7.94 o 
   9   6   3      489.98      505.14     18.29 o 
  10   6   3       53.23       34.17      8.58 o 
  11   6   3      774.80      674.95     22.84 o 
  12   6   3      566.88      558.53     24.64 o 
  13   6   3      198.49      225.61     19.04 o 
  14   6   3        4.26        3.70      7.22 o 
  15   6   3        8.02       -2.38      9.00 o 
  16   6   3      180.31      146.43     17.63 o 
 -16   7   3       85.24      115.80     18.74 o 
 -15   7   3       41.14       45.15      9.98 o 
 -14   7   3      108.50       94.07     20.08 o 
 -13   7   3       81.48       77.08     14.04 o 
 -12   7   3      285.37      251.97     16.05 o 
 -11   7   3        0.02        2.55      4.50 o 
 -10   7   3     2307.14     2127.28     38.44 o 
  -9   7   3      966.92      905.25     23.40 o 
  -8   7   3     2971.00     2897.81     43.52 o 
  -7   7   3     1606.28     1510.42     28.76 o 
  -6   7   3     1056.05     1054.49     23.07 o 
  -5   7   3      964.64      957.75     31.82 o 
  -4   7   3     1609.34     1615.32     44.59 o 
  -3   7   3      878.43      952.61     15.45 o 
  -2   7   3      112.82       96.74      5.89 o 
  -1   7   3      338.81      347.23      8.33 o 
   0   7   3      274.69      284.88      8.93 o 
   1   7   3        6.09        5.01      3.01 o 
   2   7   3      885.61      871.13     11.76 o 
   3   7   3      137.81      135.84      8.13 o 
   4   7   3     1129.01     1022.13     29.27 o 
   5   7   3      494.75      524.54     14.50 o 
   6   7   3      528.64      496.28     14.53 o 
   7   7   3     2720.96     2549.19     36.10 o 
   8   7   3     1536.96     1496.76     31.92 o 
   9   7   3      288.02      265.58     17.21 o 
  10   7   3      408.61      409.64     21.02 o 
  11   7   3      123.59      138.76     13.05 o 
  12   7   3       49.54       36.14      7.90 o 
  13   7   3      217.57      236.09     18.35 o 
  14   7   3       17.58       26.37      8.16 o 
  15   7   3        3.22        4.58      5.30 o 
 -16   8   3      197.64      216.16     27.75 o 
 -15   8   3       21.16       22.06      9.37 o 
 -14   8   3       18.13       10.93      9.74 o 
 -13   8   3        2.89        1.47      5.79 o 
 -12   8   3      103.24       91.01     10.66 o 
 -11   8   3       39.42       55.37      8.20 o 
 -10   8   3       41.28       36.03      6.81 o 
  -9   8   3       51.54       28.46      6.17 o 
  -8   8   3       76.23       73.91      8.44 o 
  -7   8   3     1108.15     1048.24     24.70 o 
  -6   8   3      252.64      268.80     14.28 o 
  -5   8   3      486.68      504.67     16.15 o 
  -4   8   3     9454.35     9340.65     91.87 o 
  -3   8   3       68.77       76.75      8.53 o 
  -2   8   3     1353.87     1268.50     19.52 o 
  -1   8   3       85.14       62.67      4.74 o 
   0   8   3       96.31      104.29      5.97 o 
   1   8   3      415.91      419.50      8.83 o 
   2   8   3       56.78       59.37      4.95 o 
   3   8   3      359.27      331.93      9.23 o 
   4   8   3     1417.81     1463.41     25.00 o 
   5   8   3     1404.11     1325.07     28.39 o 
   6   8   3     1513.20     1382.50     25.83 o 
   7   8   3      356.25      337.93     14.57 o 
   8   8   3      394.49      337.10     17.92 o 
   9   8   3      329.43      307.01     17.74 o 
  10   8   3       29.28       34.84      7.19 o 
  11   8   3      231.23      192.65     15.18 o 
  12   8   3        1.16       -2.56      4.55 o 
  13   8   3       32.41       29.71     12.68 o 
  14   8   3        0.08       -3.16      6.49 o 
  15   8   3        6.93        0.73      9.01 o 
 -15   9   3      583.30      565.23     40.41 o 
 -14   9   3      360.71      381.34     28.30 o 
 -13   9   3       25.97       59.36     11.36 o 
 -12   9   3      235.94      236.12     23.37 o 
 -11   9   3       57.93       65.41      8.72 o 
 -10   9   3      145.72      131.53     11.94 o 
  -9   9   3      103.43      115.39     10.94 o 
  -8   9   3      522.66      482.88     17.96 o 
  -7   9   3     1558.67     1490.40     35.27 o 
  -6   9   3     2954.78     2982.47     45.26 o 
  -5   9   3     2715.94     2527.52     40.21 o 
  -4   9   3      454.80      443.70     15.54 o 
  -3   9   3     1731.16     1698.49     51.32 o 
  -2   9   3      121.37      159.65      9.10 o 
  -1   9   3     1280.31     1154.59     16.14 o 
   0   9   3      880.64      744.57     12.69 o 
   1   9   3       16.14        6.32      3.07 o 
   2   9   3      253.22      246.29      9.45 o 
   3   9   3       49.20       57.14      6.51 o 
   4   9   3     3238.80     3063.85     53.69 o 
   5   9   3      358.40      345.91     14.46 o 
   6   9   3     1184.09     1135.50     24.11 o 
   7   9   3      294.83      283.89     14.44 o 
   8   9   3      257.80      249.84     16.29 o 
   9   9   3      271.91      269.45     17.21 o 
  10   9   3        0.90       -1.43      3.59 o 
  11   9   3      250.03      291.39     18.86 o 
  12   9   3       36.58       46.84      8.04 o 
  13   9   3      295.23      327.14     21.03 o 
  14   9   3       68.46       85.69     19.72 o 
 -14  10   3        3.83       -5.08      5.08 o 
 -13  10   3        7.37       14.31      7.78 o 
 -12  10   3      242.31      234.35     21.94 o 
 -11  10   3     1130.13     1181.02     40.93 o 
 -10  10   3      594.89      617.54     22.08 o 
  -9  10   3      521.91      493.96     25.81 o 
  -8  10   3       27.54       29.62      6.28 o 
  -7  10   3       95.36       80.90     15.36 o 
  -6  10   3        4.57        5.76      4.40 o 
  -5  10   3      357.67      352.57     15.60 o 
  -4  10   3       66.68       55.07      7.39 o 
  -3  10   3      187.63      120.52      9.10 o 
  -2  10   3       61.01       66.77      6.61 o 
  -1  10   3       21.03       25.13      4.74 o 
   0  10   3      205.94      219.33      9.54 o 
   1  10   3      166.27      123.31      7.61 o 
   2  10   3       88.82      114.53      8.85 o 
   3  10   3     1600.71     1572.22     27.56 o 
   4  10   3      561.74      464.48     15.11 o 
   5  10   3       52.29       47.34      6.41 o 
   6  10   3       42.67       41.06      6.43 o 
   7  10   3      545.09      504.51     17.28 o 
   8  10   3      101.18       87.59     10.34 o 
   9  10   3        2.69        4.68      5.04 o 
  10  10   3       25.36       26.66      7.77 o 
  11  10   3      121.56      121.77     12.52 o 
  12  10   3       10.97       26.91      8.12 o 
  13  10   3       30.64       44.11      8.07 o 
 -13  11   3       77.30       84.93     17.16 o 
 -12  11   3      504.60      540.95     30.94 o 
 -11  11   3       35.94       44.79     15.82 o 
 -10  11   3      818.37      845.51     34.59 o 
  -9  11   3        8.13       16.96      6.33 o 
  -8  11   3        0.22        5.07      4.45 o 
  -7  11   3        3.78       -0.93      3.85 o 
  -6  11   3      598.40      616.04     26.72 o 
  -5  11   3       26.81       25.96      8.99 o 
  -4  11   3      298.18      296.96     17.81 o 
  -3  11   3      497.01      501.83     15.04 o 
  -2  11   3      867.50      791.60     18.68 o 
  -1  11   3     1388.77     1224.50     28.05 o 
   0  11   3     1388.71     1101.80     40.69 o 
   1  11   3     1993.46     1911.79     30.68 o 
   2  11   3        8.20       11.36      4.15 o 
   3  11   3      188.25      187.23     16.69 o 
   4  11   3      166.69      161.86     11.18 o 
   5  11   3       34.18       30.08      6.08 o 
   6  11   3      117.81      104.90      9.72 o 
   7  11   3      267.37      306.26     19.56 o 
   8  11   3        0.30       -0.27      4.66 o 
   9  11   3      438.67      467.28     24.29 o 
  10  11   3       92.79       99.99     12.12 o 
  11  11   3      760.10      829.57     28.55 o 
  12  11   3       15.93       19.51     10.74 o 
  13  11   3      236.02      259.98     30.67 o 
 -12  12   3      180.10      198.78     28.97 o 
 -11  12   3       94.50       96.78     14.97 o 
 -10  12   3        0.53       -2.59      4.97 o 
  -9  12   3       57.67       51.78     10.78 o 
  -8  12   3      247.85      246.66     16.73 o 
  -7  12   3      405.31      428.51     20.37 o 
  -6  12   3       37.39       30.57      6.62 o 
  -5  12   3      444.84      430.17     18.63 o 
  -4  12   3        7.12        3.84      6.18 o 
  -3  12   3        0.03       -3.67      3.67 o 
  -2  12   3      527.26      546.91     19.44 o 
  -1  12   3       38.39       25.69      6.22 o 
   0  12   3      109.50      104.00     13.67 o 
   1  12   3        2.05        3.23      4.55 o 
   2  12   3       68.50       53.60      7.07 o 
   3  12   3      132.03      125.08     10.08 o 
   4  12   3      320.02      280.60     14.96 o 
   5  12   3       11.82       19.35      5.39 o 
   6  12   3        1.89        1.73      4.54 o 
   7  12   3      169.39      178.90     14.89 o 
   8  12   3       17.62       18.01      6.55 o 
   9  12   3        0.91        4.87      7.63 o 
  10  12   3        1.34       -4.88      5.10 o 
  11  12   3        9.12        5.94      6.65 o 
 -11  13   3        3.83       -0.49     11.68 o 
 -10  13   3       11.91       29.94     14.24 o 
  -9  13   3      177.11      219.78     21.67 o 
  -8  13   3       43.44       50.80      7.92 o 
  -7  13   3       93.63       93.49     11.48 o 
  -6  13   3      615.54      593.38     21.98 o 
  -5  13   3       19.65       25.52      6.81 o 
  -4  13   3      142.05      163.72     17.29 o 
  -3  13   3     1757.06     1777.08     54.65 o 
  -2  13   3      239.78      255.66     16.31 o 
  -1  13   3      446.21      380.00     20.10 o 
   0  13   3      571.09      499.83     19.92 o 
   1  13   3      173.16      164.24     13.58 o 
   2  13   3      584.70      610.40     22.58 o 
   3  13   3        6.96       10.19      6.06 o 
   4  13   3        0.09        5.26      4.36 o 
   5  13   3       77.01       98.28      9.95 o 
   6  13   3      527.93      493.10     21.15 o 
   7  13   3      476.42      493.33     24.64 o 
   8  13   3        8.07        5.58      6.66 o 
   9  13   3      212.14      223.38     17.33 o 
  10  13   3        0.24       -5.36      5.84 o 
  -9  14   3       77.93       56.23     18.01 o 
  -8  14   3       14.85       28.19     26.78 o 
  -7  14   3       43.22       42.20      9.82 o 
  -6  14   3      194.67      171.21     17.81 o 
  -5  14   3       55.73       50.79     11.05 o 
  -4  14   3       27.85       40.58     18.14 o 
  -3  14   3       36.37       49.90     10.21 o 
  -2  14   3      102.18      109.63     14.98 o 
  -1  14   3      959.49     1069.38     34.65 o 
   0  14   3      270.87      305.21     19.03 o 
   1  14   3       15.88       25.60      7.16 o 
   2  14   3      225.25      215.77     16.41 o 
   3  14   3      156.55      155.56     14.49 o 
   4  14   3      142.59      173.96     15.04 o 
   5  14   3       12.04       11.76     12.05 o 
   6  14   3      123.04      122.09     12.69 o 
   7  14   3      157.57      139.67     14.19 o 
   8  14   3       87.96       97.74     11.16 o 
  -6  15   3      186.70      213.00     29.94 o 
  -5  15   3       14.26        4.96      5.20 o 
  -4  15   3      359.31      379.07     26.87 o 
  -3  15   3      394.10      444.78     29.95 o 
  -2  15   3       19.61        8.79      6.66 o 
  -1  15   3       16.30        5.49     16.07 o 
   0  15   3      545.68      540.59     29.77 o 
   1  15   3        0.22       -0.47      4.61 o 
   2  15   3      148.34      162.76     14.33 o 
   3  15   3      716.03      703.88     25.86 o 
   4  15   3        2.09        5.78      6.41 o 
   5  15   3      167.13      188.84     19.61 o 
   6  15   3      108.00      105.89     20.45 o 
  -4  16   3      152.47      134.37     19.72 o 
  -3  16   3      264.37      303.55     33.59 o 
  -2  16   3      222.47      272.64     32.13 o 
  -1  16   3       10.42       10.84      5.20 o 
   0  16   3        0.12       11.90      7.18 o 
   1  16   3      483.01      556.73     35.17 o 
   2  16   3      238.23      254.38     30.91 o 
 -14   0   4     1427.11     1427.73     37.01 o 
 -12   0   4      216.55      221.88     20.08 o 
 -10   0   4       83.55       58.41      7.97 o 
  -8   0   4    20926.52    21162.19    243.55 o 
  -6   0   4       58.48       88.78      8.76 o 
  -4   0   4     6887.20     6634.40     68.64 o 
   2   0   4    16835.19    16929.09    161.01 o 
   4   0   4     1844.21     1941.37     25.63 o 
   6   0   4        0.29        4.02      2.93 o 
   8   0   4      510.11      464.72     17.26 o 
  10   0   4     2758.42     2371.57     49.42 o 
  12   0   4     5169.85     5056.68     79.05 o 
  16   0   4     3702.85     3923.02    116.84 o 
 -16   1   4       35.98       33.40      8.99 o 
 -15   1   4      184.29      197.00     13.99 o 
 -14   1   4       37.84       36.29      7.19 o 
 -13   1   4      101.49      121.22      9.88 o 
 -12   1   4      227.21      214.04     10.95 o 
 -11   1   4       44.10       43.95      5.36 o 
 -10   1   4       37.19       31.27      4.69 o 
  -9   1   4      116.04      115.05      6.84 o 
  -8   1   4      127.54      122.88      6.59 o 
  -7   1   4      194.82      224.73     10.74 o 
  -6   1   4      812.47      863.90     12.89 o 
  -5   1   4       13.92       13.96      3.09 o 
  -4   1   4     2151.73     2309.08     20.88 o 
  -3   1   4     5927.17     6280.10     44.89 o 
  -2   1   4     2085.70     2187.11     61.71 o 
  -1   1   4       39.98       49.16      2.08 o 
   0   1   4      105.73      102.58      3.14 o 
   1   1   4      249.29      271.27      5.56 o 
   2   1   4        0.45       -1.62      1.68 o 
   3   1   4       94.92      110.73      4.95 o 
   4   1   4      649.08      681.27     10.13 o 
   5   1   4      347.52      326.45      8.16 o 
   6   1   4      699.44      741.79     15.67 o 
   7   1   4      999.57     1037.43     18.64 o 
   8   1   4        0.70        0.99      2.54 o 
   9   1   4      183.79      168.22      9.39 o 
  10   1   4     1326.02     1261.10     33.49 o 
  11   1   4        3.46        5.09      3.93 o 
  12   1   4       79.81       65.70      8.92 o 
  13   1   4        4.37       11.42      5.76 o 
  14   1   4      245.36      268.35     22.31 o 
  15   1   4       55.58       59.09     12.09 o 
  16   1   4       39.99       29.45     16.07 o 
  17   1   4      205.13      203.50     32.86 o 
 -17   2   4      144.33      179.40     23.86 o 
 -16   2   4      461.78      458.10     27.02 o 
 -15   2   4      505.01      503.99     19.17 o 
 -14   2   4      936.11     1049.37     26.72 o 
 -13   2   4       45.61       42.52      8.99 o 
 -12   2   4      470.23      486.05     15.35 o 
 -11   2   4     1684.54     1578.95     24.54 o 
 -10   2   4       13.25        3.09      3.14 o 
  -9   2   4      293.10      262.64      9.16 o 
  -8   2   4     2226.60     2231.49     26.21 o 
  -7   2   4      509.56      515.39     15.04 o 
  -6   2   4        5.47        0.05      1.82 o 
  -5   2   4     8336.53     9145.05    118.69 o 
  -4   2   4    15192.88    15570.01    105.60 o 
  -3   2   4     1290.68     1322.67     13.75 o 
  -2   2   4     7370.63     7458.34     70.60 o 
  -1   2   4       20.59       21.67      2.11 o 
   0   2   4     1631.20     1876.30     17.61 o 
   1   2   4     9023.26     9617.69     78.86 o 
   2   2   4     3958.26     3738.89     31.58 o 
   3   2   4     1421.19     1473.55     15.39 o 
   4   2   4     3115.71     3271.74     27.74 o 
   5   2   4     2850.59     2948.27     26.91 o 
   6   2   4     3491.41     3464.40     31.44 o 
   7   2   4      672.47      657.96     18.83 o 
   8   2   4        0.09       -1.13      2.36 o 
   9   2   4        0.93        0.48      2.68 o 
  10   2   4     1895.00     1781.34     27.46 o 
  11   2   4      662.91      618.36     25.03 o 
  12   2   4     2176.46     2149.62     40.35 o 
  13   2   4      142.38      139.10     17.42 o 
  14   2   4      791.23      770.35     25.23 o 
  15   2   4      109.09      102.38     14.68 o 
  16   2   4      848.77      833.63     35.45 o 
  17   2   4      510.52      468.10     46.25 o 
 -17   3   4        6.21        5.87      6.82 o 
 -16   3   4        8.91       20.20     15.09 o 
 -15   3   4        0.23        0.24      5.40 o 
 -14   3   4       73.67       93.43     12.27 o 
 -13   3   4        0.03       -2.29      3.46 o 
 -12   3   4       82.96       83.32      8.92 o 
 -11   3   4       12.18        9.61      4.31 o 
 -10   3   4       82.52       85.83      6.44 o 
  -9   3   4     1047.08     1008.00     17.46 o 
  -8   3   4      311.34      297.03      8.77 o 
  -7   3   4       16.97        9.54      2.68 o 
  -6   3   4     1085.83     1191.56     16.01 o 
  -5   3   4      152.94      149.56      5.44 o 
  -4   3   4      644.62      738.83     10.80 o 
  -3   3   4     4564.49     4952.85     38.92 o 
  -2   3   4     3469.25     3499.71     29.13 o 
  -1   3   4      181.14      193.11      8.06 o 
   0   3   4       20.05       22.74      2.58 o 
   1   3   4     1187.69     1296.90     15.02 o 
   2   3   4       57.23       72.65      4.22 o 
   3   3   4      443.26      483.41     11.53 o 
   4   3   4      912.63      978.68     12.84 o 
   5   3   4      199.78      208.80      6.37 o 
   6   3   4      309.34      373.20      8.61 o 
   7   3   4       75.38       66.17      5.26 o 
   8   3   4       58.88       51.77      5.13 o 
   9   3   4      145.43      170.30     21.55 o 
  10   3   4      419.12      452.11     19.58 o 
  11   3   4       35.46       29.01      6.64 o 
  12   3   4      373.73      348.50     18.15 o 
  13   3   4        3.84        2.26      4.97 o 
  14   3   4      379.12      354.38     20.23 o 
  15   3   4       91.77       89.69     10.69 o 
  16   3   4      273.31      287.83     29.33 o 
 -18   4   4      165.50      194.01     26.29 o 
 -17   4   4       17.61       25.84      6.88 o 
 -16   4   4      214.81      161.59     21.06 o 
 -15   4   4      304.06      307.54     32.01 o 
 -14   4   4      402.37      456.75     38.13 o 
 -13   4   4      378.06      375.28     16.74 o 
 -12   4   4     1142.51     1077.91     25.90 o 
 -11   4   4     1338.70     1292.80     33.96 o 
 -10   4   4      627.75      700.45     19.01 o 
  -9   4   4     1280.65     1261.46     24.85 o 
  -8   4   4     1860.21     1874.73     23.56 o 
  -7   4   4      206.01      229.46      9.35 o 
  -6   4   4      332.58      314.60      7.90 o 
  -5   4   4     1301.31     1560.06     18.49 o 
  -4   4   4     3337.38     3598.73     32.16 o 
  -3   4   4    20245.53    22669.30    176.34 o 
  -2   4   4     3349.11     3510.52     30.81 o 
  -1   4   4       35.76       56.73      3.83 o 
   0   4   4      124.33      162.81      7.95 o 
   1   4   4     6240.33     7126.99     54.90 o 
   2   4   4     2107.09     1963.17     19.12 o 
   3   4   4     7324.95     8132.78     56.46 o 
   4   4   4      207.76      249.04      6.16 o 
   5   4   4      867.44      889.79     12.62 o 
   6   4   4     2189.03     2100.98     28.02 o 
   7   4   4       70.92       58.23      4.32 o 
   8   4   4      710.65      725.12     19.95 o 
   9   4   4        5.91        6.80      4.40 o 
  10   4   4      359.71      387.34     16.16 o 
  11   4   4      289.28      274.12     16.54 o 
  12   4   4        3.19       -3.42      4.70 o 
  13   4   4      897.77      823.55     35.81 o 
  14   4   4      114.54      115.39     12.31 o 
  15   4   4      248.81      266.11     18.22 o 
  16   4   4      266.64      305.08     20.26 o 
 -18   5   4        8.17        8.52      5.84 o 
 -17   5   4       60.01       68.54     11.02 o 
 -16   5   4        3.96        4.86      5.49 o 
 -15   5   4        0.65        3.99      5.85 o 
 -14   5   4       50.38       56.35     10.53 o 
 -13   5   4        5.06        3.31      4.55 o 
 -12   5   4       34.16       25.04      5.98 o 
 -11   5   4      348.36      322.85     15.41 o 
 -10   5   4     3602.89     3443.34     47.81 o 
  -9   5   4      173.89      151.45     20.03 o 
  -8   5   4      723.48      690.22     17.87 o 
  -7   5   4      385.83      424.52     13.28 o 
  -6   5   4      569.19      548.98     13.04 o 
  -5   5   4       14.87       14.56      2.54 o 
  -4   5   4      376.54      446.03      9.21 o 
  -3   5   4     3549.54     3828.02     34.60 o 
  -2   5   4     2176.52     2425.54     26.91 o 
  -1   5   4       48.08       30.47      3.21 o 
   0   5   4     6425.94     7077.55     57.97 o 
   1   5   4      789.31      797.56     12.64 o 
   2   5   4      268.32      335.70      7.26 o 
   3   5   4       25.94       32.54      2.76 o 
   4   5   4        1.16        5.12      1.75 o 
   5   5   4       39.88       46.04      5.31 o 
   6   5   4       26.03       22.28      4.49 o 
   7   5   4       48.39       22.79      4.53 o 
   8   5   4        0.27        3.65      3.98 o 
   9   5   4        2.95        7.57      4.42 o 
  10   5   4      410.48      418.45     18.65 o 
  11   5   4      239.96      245.40     16.22 o 
  12   5   4      185.07      200.33     15.41 o 
  13   5   4     1057.83     1045.78     39.19 o 
  14   5   4        2.79        6.86      5.22 o 
  15   5   4        0.77       -4.25      4.25 o 
  16   5   4        5.39        5.78      7.11 o 
 -17   6   4      124.14      127.01     15.69 o 
 -16   6   4      116.60      140.98     16.52 o 
 -15   6   4       45.45       41.62     15.70 o 
 -14   6   4      620.96      599.63     27.93 o 
 -13   6   4      151.38      161.10     16.83 o 
 -12   6   4       56.71       67.78     13.11 o 
 -11   6   4      604.40      513.80     18.15 o 
 -10   6   4       26.28       26.46      5.79 o 
  -9   6   4      107.30       98.55      9.02 o 
  -8   6   4     1526.75     1511.07     28.24 o 
  -7   6   4      130.73      142.49      9.87 o 
  -6   6   4     4378.03     4439.88     51.77 o 
  -5   6   4      825.30      822.36     17.95 o 
  -4   6   4        9.73        1.81      2.10 o 
  -3   6   4     2533.84     2561.83     27.31 o 
  -2   6   4      942.55      958.69     14.96 o 
  -1   6   4       36.13       58.54      5.06 o 
   0   6   4     1002.50      932.90     14.79 o 
   1   6   4     1033.02     1054.56     16.72 o 
   2   6   4      771.91      747.12     11.78 o 
   3   6   4      211.50      186.63      6.05 o 
   4   6   4     2947.19     2942.35     42.37 o 
   5   6   4      838.70      878.79     18.13 o 
   6   6   4     1332.80     1307.36     23.24 o 
   7   6   4        0.55       -1.07      3.51 o 
   8   6   4     1752.95     1663.98     33.09 o 
   9   6   4      265.32      278.93     16.76 o 
  10   6   4        0.19       -3.72      3.72 o 
  11   6   4      380.90      368.05     20.13 o 
  12   6   4        0.96       -2.92      4.98 o 
  13   6   4       58.25       51.57      8.43 o 
  14   6   4        5.34        6.47      5.62 o 
  15   6   4       14.85       15.03      7.64 o 
 -16   7   4      177.20      168.18     21.42 o 
 -15   7   4      321.58      363.38     28.48 o 
 -14   7   4      516.47      546.55     27.44 o 
 -13   7   4        4.01        9.31      6.78 o 
 -12   7   4      505.90      435.77     22.14 o 
 -11   7   4       37.72       47.66      7.64 o 
 -10   7   4      448.12      393.26     24.13 o 
  -9   7   4     3400.83     3264.06     58.99 o 
  -8   7   4      678.68      662.49     19.05 o 
  -7   7   4      246.87      224.03     15.74 o 
  -6   7   4     4956.71     5094.00     59.14 o 
  -5   7   4      277.05      259.55     16.85 o 
  -4   7   4      253.01      274.89      8.17 o 
  -3   7   4       18.62       26.56      3.56 o 
  -2   7   4      201.30      209.42      7.61 o 
  -1   7   4       94.03      123.44      6.74 o 
   0   7   4      272.10      316.14      9.04 o 
   1   7   4       97.60      112.84      6.29 o 
   2   7   4       15.80       14.19      2.99 o 
   3   7   4      129.80      146.47      8.61 o 
   4   7   4      418.30      330.88     11.40 o 
   5   7   4      238.56      246.62     11.88 o 
   6   7   4      274.14      250.57     12.38 o 
   7   7   4     2307.89     2244.13     53.69 o 
   8   7   4      126.71      107.06     10.10 o 
   9   7   4      532.21      459.07     18.35 o 
  10   7   4     1299.07     1284.94     31.85 o 
  11   7   4      244.74      218.84     15.80 o 
  12   7   4      164.13      168.54     14.75 o 
  13   7   4        8.90       11.10      7.32 o 
  14   7   4       12.92       22.78      6.49 o 
  15   7   4       82.06       82.62     15.34 o 
 -16   8   4      120.14      196.69     26.53 o 
 -15   8   4      420.03      431.19     35.05 o 
 -14   8   4      486.77      509.18     28.76 o 
 -13   8   4        1.47        8.69      6.57 o 
 -12   8   4      635.33      666.63     29.46 o 
 -11   8   4        5.85        7.72      9.20 o 
 -10   8   4      322.79      330.77     16.31 o 
  -9   8   4        3.05        1.81      5.77 o 
  -8   8   4      293.13      321.63     30.42 o 
  -7   8   4       90.82       92.72      8.97 o 
  -6   8   4        5.71        4.33      3.67 o 
  -5   8   4     2130.34     2069.73     33.91 o 
  -4   8   4     3133.36     3141.71     42.80 o 
  -3   8   4      655.64      610.81     16.95 o 
  -2   8   4      764.54      762.77     15.74 o 
  -1   8   4      151.06      162.52      8.32 o 
   0   8   4       47.80       48.38      4.43 o 
   1   8   4      134.41      124.40      7.04 o 
   2   8   4      966.80      939.52     18.69 o 
   3   8   4     2508.22     2344.85     32.07 o 
   4   8   4     1418.29     1334.72     23.92 o 
   5   8   4      209.05      202.34     11.37 o 
   6   8   4     5248.89     4824.16     65.01 o 
   7   8   4      326.27      304.25     14.64 o 
   8   8   4      375.11      322.30     24.27 o 
   9   8   4      948.19      939.46     26.93 o 
  10   8   4      989.85      969.20     28.09 o 
  11   8   4       22.58       27.35      6.81 o 
  12   8   4      173.90      167.55     15.01 o 
  13   8   4       16.73       12.88     13.09 o 
  14   8   4       47.43       47.03      8.27 o 
  15   8   4       30.19       -0.97      9.74 o 
 -15   9   4      297.93      317.50     25.70 o 
 -14   9   4       72.75       64.98     23.25 o 
 -13   9   4       41.71       52.70     11.93 o 
 -12   9   4      108.54       95.66     13.47 o 
 -11   9   4        0.52       11.39      6.02 o 
 -10   9   4      116.56      111.78     10.76 o 
  -9   9   4      146.81      158.11     12.42 o 
  -8   9   4        1.63        0.10      6.29 o 
  -7   9   4      400.96      368.17     15.72 o 
  -6   9   4     1142.79     1155.88     26.27 o 
  -5   9   4       68.89       61.47      7.62 o 
  -4   9   4      372.48      365.04     14.05 o 
  -3   9   4      157.45      186.79     11.63 o 
  -2   9   4      172.60      177.80      9.10 o 
  -1   9   4      102.44       75.06      5.64 o 
   0   9   4      857.47      686.13     13.65 o 
   1   9   4      298.29      339.45     16.58 o 
   2   9   4      559.37      496.26     14.30 o 
   3   9   4      121.99      110.45      8.64 o 
   4   9   4     2170.47     2034.01     39.25 o 
   5   9   4       19.33       23.17      5.18 o 
   6   9   4     1154.96     1061.59     25.12 o 
   7   9   4       13.52       21.08      5.08 o 
   8   9   4      413.45      370.53     19.67 o 
   9   9   4       22.55       29.99      7.12 o 
  10   9   4        5.34       -3.73      5.78 o 
  11   9   4        2.39        1.58      4.82 o 
  12   9   4       19.90       17.74      7.45 o 
  13   9   4        3.21        2.12      4.80 o 
  14   9   4       57.36       48.68     15.09 o 
 -14  10   4      209.49      178.28     19.48 o 
 -13  10   4      524.72      524.41     30.12 o 
 -12  10   4      113.46      132.02     16.38 o 
 -11  10   4      116.27      103.22     14.37 o 
 -10  10   4     1382.48     1430.83     43.98 o 
  -9  10   4      148.14      161.08     12.83 o 
  -8  10   4      227.51      226.39     14.82 o 
  -7  10   4       17.85       11.63      4.73 o 
  -6  10   4      432.08      404.20     16.14 o 
  -5  10   4      898.00      845.12     22.82 o 
  -4  10   4      135.05      124.90     10.35 o 
  -3  10   4     1164.63     1042.00     31.93 o 
  -2  10   4      468.65      516.46     14.47 o 
  -1  10   4       11.81       10.84      3.90 o 
   0  10   4     1330.27     1315.47     23.52 o 
   1  10   4      637.86      573.05     15.73 o 
   2  10   4     1551.78     1314.91     30.55 o 
   3  10   4        1.72       -0.91      3.17 o 
   4  10   4       15.18       24.49      5.26 o 
   5  10   4      231.77      240.34     13.20 o 
   6  10   4       63.36       48.02      6.85 o 
   7  10   4      261.77      249.42     14.31 o 
   8  10   4      356.67      367.14     20.41 o 
   9  10   4      564.52      525.97     21.40 o 
  10  10   4      268.81      263.49     18.21 o 
  11  10   4       23.50       20.51      7.05 o 
  12  10   4      365.63      349.47     21.81 o 
  13  10   4       91.88      100.29     18.99 o 
 -13  11   4       14.34       15.29      7.79 o 
 -12  11   4      151.95      144.71     17.74 o 
 -11  11   4      244.33      246.22     24.71 o 
 -10  11   4      565.52      500.29     42.72 o 
  -9  11   4       55.67       81.79     12.46 o 
  -8  11   4       64.27       71.55      8.93 o 
  -7  11   4       36.17       42.66      7.17 o 
  -6  11   4        2.31       12.56      4.71 o 
  -5  11   4      260.42      253.92     15.34 o 
  -4  11   4      326.58      316.56     14.58 o 
  -3  11   4       61.78       35.70      5.59 o 
  -2  11   4        0.99       -3.61      3.61 o 
  -1  11   4      423.32      428.68     16.56 o 
   0  11   4      157.65      186.56     13.36 o 
   1  11   4      501.89      529.03     15.90 o 
   2  11   4        1.67       -2.65      3.31 o 
   3  11   4      263.03      272.47     14.51 o 
   4  11   4       58.39       52.20     12.61 o 
   5  11   4       88.74       96.30      9.16 o 
   6  11   4      180.67      160.68     14.02 o 
   7  11   4      187.59      169.11     12.35 o 
   8  11   4       18.88       16.21      6.26 o 
   9  11   4      116.43      124.56     13.07 o 
  10  11   4        0.56        1.29      5.15 o 
  11  11   4      128.18      135.83     21.69 o 
  12  11   4       29.34       23.61     10.95 o 
 -12  12   4       50.51       65.39     13.02 o 
 -11  12   4      316.51      340.72     27.04 o 
 -10  12   4        0.34        2.17      6.21 o 
  -9  12   4       27.88       31.13     15.70 o 
  -8  12   4      594.36      624.15     60.88 o 
  -7  12   4      337.30      365.07     20.08 o 
  -6  12   4        1.59        2.22      4.08 o 
  -5  12   4       53.88       39.95      7.02 o 
  -4  12   4      184.88      196.17     13.94 o 
  -3  12   4      231.55      277.68     16.39 o 
  -2  12   4        3.90        4.41      7.57 o 
  -1  12   4      152.34      145.32     12.26 o 
   0  12   4      495.23      460.11     19.97 o 
   1  12   4       93.02       72.57     11.37 o 
   2  12   4      478.48      401.11     15.84 o 
   3  12   4      608.51      641.39     20.40 o 
   4  12   4      374.47      404.85     18.23 o 
   5  12   4       55.68       54.68      7.41 o 
   6  12   4      359.50      322.73     16.97 o 
   7  12   4       60.69       71.42     14.25 o 
   8  12   4        4.23        1.76      5.43 o 
   9  12   4       65.60       66.83      9.75 o 
  10  12   4      104.69      105.99     14.75 o 
  11  12   4       22.50       33.35     12.41 o 
 -11  13   4      122.23      111.24     24.59 o 
 -10  13   4       19.43       22.80      9.01 o 
  -9  13   4      705.53      693.75     32.44 o 
  -8  13   4      521.07      496.53     29.04 o 
  -7  13   4      129.60      174.58     13.99 o 
  -6  13   4        9.69       14.96      7.43 o 
  -5  13   4       66.92       83.44     11.89 o 
  -4  13   4      621.19      596.55     27.34 o 
  -3  13   4       31.13       34.32      9.49 o 
  -2  13   4      951.83      955.04     27.09 o 
  -1  13   4      411.92      399.18     20.62 o 
   0  13   4        2.32        3.19      4.64 o 
   1  13   4      131.62      117.02     11.88 o 
   2  13   4       41.32       39.15      7.76 o 
   3  13   4        2.43        1.04      5.07 o 
   4  13   4     1841.98     1784.70     49.47 o 
   5  13   4      205.22      207.67     14.17 o 
   6  13   4      282.70      282.45     16.24 o 
   7  13   4        6.60        0.12      6.80 o 
   8  13   4       23.30       17.85      6.76 o 
   9  13   4        0.08       -3.75      3.75 o 
  10  13   4       62.32       55.99     14.85 o 
  -9  14   4       27.21        4.87     11.68 o 
  -8  14   4        0.85       -0.12      5.78 o 
  -7  14   4      380.81      351.26     37.97 o 
  -6  14   4      261.15      346.64     37.49 o 
  -5  14   4      287.15      280.86     24.34 o 
  -4  14   4       86.85      109.74     16.92 o 
  -3  14   4      384.63      372.69     26.05 o 
  -2  14   4      569.77      628.28     60.61 o 
  -1  14   4      741.48      724.19     24.79 o 
   0  14   4      223.48      261.17     17.81 o 
   1  14   4       35.10       28.13      7.47 o 
   2  14   4       18.56       24.38      7.24 o 
   3  14   4      713.04      731.51     25.71 o 
   4  14   4      171.09      177.23     15.50 o 
   5  14   4        3.78        5.03      4.78 o 
   6  14   4        1.16        7.03      5.21 o 
   7  14   4        5.66        7.65      5.28 o 
   8  14   4        0.69       -1.92      6.07 o 
  -6  15   4       70.21       64.26     16.07 o 
  -5  15   4       25.39       22.64     11.44 o 
  -4  15   4        6.73       17.11      6.29 o 
  -3  15   4      170.16      207.86     20.28 o 
  -2  15   4      179.59      192.13     19.39 o 
  -1  15   4      200.50      216.82     20.50 o 
   0  15   4       17.75       16.35      6.13 o 
   1  15   4      394.45      395.94     22.37 o 
   2  15   4      255.86      271.58     33.07 o 
   3  15   4      151.66      151.35     13.90 o 
   4  15   4        4.11        1.00      4.48 o 
   5  15   4       25.29       34.66      9.03 o 
  -2  16   4        9.63       13.63      7.55 o 
  -1  16   4      505.98      532.13     37.97 o 
   0  16   4      309.65      287.48     32.62 o 
   1  16   4      250.60      235.39     29.70 o 
   2  16   4      218.50      238.29     28.12 o 
   3  16   4      522.15      415.77     40.90 o 
 -15   0   5       74.78       65.24     13.14 o 
 -13   0   5       46.74       51.55      8.52 o 
 -11   0   5      340.38      333.82     15.46 o 
  -9   0   5     1153.03     1134.58     25.73 o 
  -7   0   5      436.79      425.80     13.44 o 
  -5   0   5     1751.20     1990.11     27.92 o 
  -3   0   5    20828.92    21161.60    285.29 o 
  -1   0   5        7.14       11.96      2.03 o 
   1   0   5      175.77      191.42      6.96 o 
   3   0   5     1282.44     1330.63     18.03 o 
   5   0   5      269.35      257.24      8.40 o 
   7   0   5      807.69      846.37     22.82 o 
   9   0   5      106.98      115.56     27.75 o 
  11   0   5      315.52      290.21     23.00 o 
  15   0   5      283.25      280.91     34.57 o 
 -15   1   5        5.16        4.42      6.32 o 
 -14   1   5      141.92      156.60     12.05 o 
 -13   1   5      389.42      415.49     15.49 o 
 -12   1   5     1267.29     1247.39     37.30 o 
 -11   1   5       30.41       26.85      4.55 o 
 -10   1   5     5184.82     5103.38     49.08 o 
  -9   1   5      681.19      613.03     13.11 o 
  -8   1   5     1493.86     1370.32     22.17 o 
  -7   1   5      373.36      428.57      9.44 o 
  -6   1   5      483.19      388.49      8.26 o 
  -5   1   5     1117.31     1118.61     16.97 o 
  -4   1   5      138.43       84.89      3.53 o 
  -2   1   5     5540.39     5177.87     63.40 o 
  -1   1   5     1997.12     2038.38     17.62 o 
   0   1   5     9858.27     9955.61     68.94 o 
   1   1   5     1152.16     1202.35     13.81 o 
   2   1   5     1429.77     1220.87     20.29 o 
   3   1   5     9483.15    10451.82     63.96 o 
   4   1   5      232.73      250.40      5.70 o 
   5   1   5       22.67       25.40      2.91 o 
   6   1   5       19.93       26.94      3.17 o 
   7   1   5      355.08      299.50      9.60 o 
   8   1   5      157.45      131.91      7.97 o 
   9   1   5      118.97      141.50     17.98 o 
  10   1   5        5.29        2.06      3.93 o 
  11   1   5       83.29       77.19      7.53 o 
  12   1   5     3608.82     3459.74     53.67 o 
  13   1   5      325.14      328.16     18.90 o 
  14   1   5       29.92       31.19      8.96 o 
  15   1   5      100.86      107.39     15.40 o 
  16   1   5     1043.75     1086.18     42.24 o 
 -16   2   5        3.11        6.65     10.59 o 
 -15   2   5      190.09      187.83     16.81 o 
 -14   2   5      198.88      209.11     13.94 o 
 -13   2   5        4.34       10.55      4.85 o 
 -12   2   5        0.59        2.99      4.93 o 
 -11   2   5        7.28        4.83      3.52 o 
 -10   2   5      304.65      293.24     13.21 o 
  -9   2   5      591.92      563.15     12.77 o 
  -8   2   5      254.62      265.59      8.41 o 
  -7   2   5      112.60      108.22      5.87 o 
  -6   2   5     2363.24     2537.14     25.52 o 
  -5   2   5     3171.07     3487.15     30.59 o 
  -4   2   5     1557.60     1644.82     16.90 o 
  -3   2   5      136.70      150.59      5.62 o 
  -2   2   5      159.23      128.33      3.77 o 
  -1   2   5       28.72       37.74      2.54 o 
   0   2   5        0.55        1.37      2.26 o 
   1   2   5        3.97        8.06      1.75 o 
   2   2   5      200.49      233.95      6.11 o 
   3   2   5      506.24      579.15      9.28 o 
   4   2   5       41.24       59.98      5.82 o 
   5   2   5       34.81       44.76      3.71 o 
   6   2   5       37.77       37.35      3.78 o 
   7   2   5       19.10       30.28      4.17 o 
   8   2   5       50.32       47.25      5.16 o 
   9   2   5      196.51      194.27      9.54 o 
  10   2   5     2399.45     2259.24     32.03 o 
  11   2   5       71.80       68.03      8.86 o 
  12   2   5       14.60        5.67      5.37 o 
  13   2   5       64.78       47.63      8.22 o 
  14   2   5       28.15       32.56      7.27 o 
  15   2   5       69.11       80.92     13.63 o 
  16   2   5      175.57      221.74     22.11 o 
 -17   3   5      611.61      602.47     39.92 o 
 -16   3   5       33.23       62.24     10.36 o 
 -15   3   5        3.93       13.79      6.01 o 
 -14   3   5        5.65       12.24      4.79 o 
 -13   3   5     1229.08     1223.31     80.58 o 
 -12   3   5      424.87      414.32     15.49 o 
 -11   3   5     1301.08     1260.02     43.79 o 
 -10   3   5      240.06      199.26      9.11 o 
  -9   3   5     1858.64     1762.24     23.83 o 
  -8   3   5     2457.90     2477.42     28.02 o 
  -7   3   5       14.01       10.12      4.28 o 
  -6   3   5     2689.47     2628.75     28.46 o 
  -5   3   5     3315.04     3679.11     32.70 o 
  -4   3   5      110.58      146.77      4.88 o 
  -3   3   5     2227.00     2586.09     23.73 o 
  -2   3   5     9603.00     9582.07     69.92 o 
  -1   3   5        5.11        6.01      1.80 o 
   0   3   5     1137.53     1133.55     13.97 o 
   1   3   5     1042.94     1235.63     16.27 o 
   2   3   5     2745.23     2703.20     29.98 o 
   3   3   5       50.22       60.71      3.73 o 
   4   3   5      362.21      429.56      8.60 o 
   5   3   5     1461.87     1490.57     18.03 o 
   6   3   5       93.58       95.56      5.46 o 
   7   3   5      136.46      124.75      6.54 o 
   8   3   5     1275.19     1211.98     20.43 o 
   9   3   5      673.57      712.90     20.66 o 
  10   3   5      128.53      125.92     11.04 o 
  11   3   5      246.43      232.02     15.36 o 
  12   3   5      757.46      752.74     24.14 o 
  13   3   5       67.50       82.05     10.49 o 
  14   3   5       70.62       58.86      9.15 o 
  15   3   5       37.47       36.14      7.78 o 
  16   3   5      556.46      589.00     30.55 o 
 -18   4   5        3.43       -0.73      7.79 o 
 -17   4   5        1.04        1.49      4.50 o 
 -16   4   5       26.48       30.20     19.72 o 
 -15   4   5      236.38      228.42     19.54 o 
 -14   4   5       39.79       52.56      9.77 o 
 -13   4   5       79.20       83.26      9.22 o 
 -12   4   5        6.06       -2.61      6.79 o 
 -11   4   5      649.34      629.95     18.74 o 
 -10   4   5       93.30       84.17      8.16 o 
  -9   4   5     2016.63     1928.52     36.29 o 
  -8   4   5      185.43      170.72      7.47 o 
  -7   4   5       38.11       43.22      4.71 o 
  -6   4   5        2.33       10.25      9.21 o 
  -5   4   5     1167.15     1307.83     16.80 o 
  -4   4   5     1007.97     1097.92     17.57 o 
  -3   4   5     2914.33     3049.66     28.23 o 
  -2   4   5       25.56       27.74      2.85 o 
  -1   4   5      116.07      128.78      5.02 o 
   0   4   5       14.03       26.09      3.27 o 
   1   4   5      268.35      346.93      9.02 o 
   2   4   5      799.65      826.36     12.75 o 
   3   4   5      446.31      403.44      8.14 o 
   4   4   5     1752.39     2015.83     25.73 o 
   5   4   5      139.92      132.47      5.49 o 
   6   4   5      582.68      646.00     11.77 o 
   7   4   5      683.52      753.66     17.09 o 
   8   4   5        3.82       11.03      4.15 o 
   9   4   5       65.65       67.10      8.14 o 
  10   4   5      759.17      650.67     23.64 o 
  11   4   5      209.11      201.45     21.08 o 
  12   4   5      228.03      198.16     14.79 o 
  13   4   5       23.69       13.33      6.67 o 
  14   4   5       13.72       14.97      6.11 o 
  15   4   5      148.80      142.88     13.98 o 
  16   4   5        3.87       -4.79      6.94 o 
 -17   5   5      175.64      204.62     19.18 o 
 -16   5   5      157.10      150.22     16.98 o 
 -15   5   5      511.80      535.15     26.20 o 
 -14   5   5       87.83      112.39     14.21 o 
 -13   5   5      114.37      124.76     14.24 o 
 -12   5   5      636.72      698.12     20.85 o 
 -11   5   5     1100.92     1024.11     24.53 o 
 -10   5   5      630.36      615.26     18.22 o 
  -9   5   5     1187.39     1068.40     23.46 o 
  -8   5   5      331.34      325.71     14.86 o 
  -7   5   5       84.14       87.35      5.44 o 
  -6   5   5      980.37      960.71     14.89 o 
  -5   5   5        1.07        4.80      3.23 o 
  -4   5   5     2594.32     2702.66     27.48 o 
  -3   5   5      825.06      914.20     13.81 o 
  -2   5   5      678.60      667.93     12.16 o 
  -1   5   5      127.07      123.73      5.91 o 
   0   5   5      935.02     1039.28     15.06 o 
   1   5   5      219.33      184.11      9.35 o 
   2   5   5      387.63      328.72      8.00 o 
   3   5   5     5559.47     5898.18     48.37 o 
   4   5   5     3173.56     3285.33     29.83 o 
   5   5   5      742.51      795.51     16.70 o 
   6   5   5     2723.17     2782.15     35.28 o 
   7   5   5       10.81        7.62      3.73 o 
   8   5   5      650.70      584.27     18.09 o 
   9   5   5        8.51       13.22      5.11 o 
  10   5   5     2007.70     1895.13     37.77 o 
  11   5   5      308.91      270.72     17.05 o 
  12   5   5        0.99        3.16      5.08 o 
  13   5   5      218.98      237.36     17.08 o 
  14   5   5        5.31        8.31      5.45 o 
  15   5   5      255.16      274.44     19.14 o 
  16   5   5       42.99       56.47     13.14 o 
 -17   6   5       32.64       31.53      7.56 o 
 -16   6   5        7.84        1.81     12.66 o 
 -15   6   5       92.26       97.04     14.00 o 
 -14   6   5        4.40       11.51      6.53 o 
 -13   6   5      297.87      288.56     21.80 o 
 -12   6   5      794.21      714.71     28.30 o 
 -11   6   5      214.25      167.65     12.18 o 
 -10   6   5      267.27      299.41     20.60 o 
  -9   6   5      204.86      174.18     11.58 o 
  -8   6   5       39.94       56.66      6.80 o 
  -7   6   5       55.10       68.80     12.43 o 
  -6   6   5      338.42      360.10      9.54 o 
  -5   6   5     1399.62     1424.12     19.19 o 
  -4   6   5     6349.03     6334.43     53.26 o 
  -3   6   5        7.64        4.16      2.18 o 
  -2   6   5      552.13      538.79     11.13 o 
  -1   6   5     1288.41     1468.31     19.58 o 
   0   6   5     1558.17     1777.67     22.14 o 
   1   6   5        9.36        7.82      2.29 o 
   2   6   5       38.85       58.50      4.17 o 
   3   6   5       27.81       42.75      3.50 o 
   4   6   5       48.88       28.86      4.55 o 
   5   6   5       23.49       21.90      4.38 o 
   6   6   5      160.65      150.93      9.60 o 
   7   6   5      571.67      549.26     15.60 o 
   8   6   5        2.06        2.16      3.34 o 
   9   6   5       14.17        6.81      5.00 o 
  10   6   5      217.85      223.08     15.69 o 
  11   6   5      740.92      708.97     35.66 o 
  12   6   5     1431.81     1370.02     42.08 o 
  13   6   5      265.77      278.55     18.82 o 
  14   6   5      205.87      225.73     17.42 o 
  15   6   5      133.85      127.78     13.32 o 
 -16   7   5        1.15       -6.82      7.91 o 
 -15   7   5      162.64      156.17     17.50 o 
 -14   7   5      119.08      155.67     18.50 o 
 -13   7   5      174.84      159.13     17.00 o 
 -12   7   5      581.39      583.67     26.51 o 
 -11   7   5        0.20        6.93      4.39 o 
 -10   7   5      687.84      767.01     29.83 o 
  -9   7   5      593.18      557.66     17.97 o 
  -8   7   5      223.04      254.82     13.93 o 
  -7   7   5      399.18      377.80     13.78 o 
  -6   7   5       81.19       90.04      8.18 o 
  -5   7   5       18.17        7.28      3.88 o 
  -4   7   5        0.08       -2.05      2.05 o 
  -3   7   5      213.86      235.68      8.43 o 
  -2   7   5     1077.70     1073.00     17.22 o 
  -1   7   5      368.96      360.17      9.77 o 
   0   7   5       73.37       69.03      5.24 o 
   1   7   5       19.85       26.71      3.34 o 
   2   7   5     1263.45     1297.46     17.43 o 
   3   7   5       33.21       35.62      4.94 o 
   4   7   5       26.11       32.79      4.95 o 
   5   7   5        5.12        0.76      2.75 o 
   6   7   5      179.07      168.25     10.52 o 
   7   7   5      624.89      595.13     21.75 o 
   8   7   5      107.50       89.85      8.32 o 
   9   7   5      793.07      826.52     24.79 o 
  10   7   5      253.04      230.53     15.97 o 
  11   7   5      457.65      463.35     22.26 o 
  12   7   5       18.83       19.07      6.61 o 
  13   7   5       13.04       12.06      7.38 o 
  14   7   5       14.89       25.02      7.18 o 
  15   7   5       24.48       32.62     15.09 o 
 -16   8   5       91.53      111.00     19.23 o 
 -15   8   5       24.28       44.91     11.20 o 
 -14   8   5        0.58        2.96      6.21 o 
 -13   8   5      544.68      537.46     28.78 o 
 -12   8   5       95.50       96.31     13.62 o 
 -11   8   5       15.21        2.39      5.96 o 
 -10   8   5       52.08       48.32      8.06 o 
  -9   8   5        1.17        7.29      4.34 o 
  -8   8   5     1078.86     1008.22     24.43 o 
  -7   8   5      330.15      324.10     14.77 o 
  -6   8   5      105.63      109.50      9.20 o 
  -5   8   5      334.82      347.51     13.41 o 
  -4   8   5     2886.40     2956.48     41.04 o 
  -3   8   5     2038.97     2017.64     26.14 o 
  -2   8   5       87.03       98.34      6.68 o 
  -1   8   5      217.89      237.08      9.16 o 
   0   8   5     1700.55     1663.37     28.21 o 
   1   8   5     2659.03     2503.30     27.37 o 
   2   8   5      283.97      244.99     11.52 o 
   3   8   5      386.62      355.88     12.13 o 
   4   8   5     7993.54     7388.31     69.86 o 
   5   8   5      129.64      118.78      9.31 o 
   6   8   5      284.76      240.11     12.92 o 
   7   8   5      728.64      600.63     17.64 o 
   8   8   5       17.47       20.19      5.05 o 
   9   8   5      135.27      130.28     12.81 o 
  10   8   5       48.70       45.13      8.23 o 
  11   8   5      212.36      226.49     16.97 o 
  12   8   5      987.12      910.57     29.19 o 
  13   8   5      229.61      232.03     17.66 o 
  14   8   5      285.65      287.49     30.41 o 
 -15   9   5       48.03       51.20     10.53 o 
 -14   9   5      196.85      226.82     22.11 o 
 -13   9   5        0.76        4.18      5.75 o 
 -12   9   5      125.73      120.90     29.82 o 
 -11   9   5        0.80        3.78      6.82 o 
 -10   9   5      104.21       92.43     13.51 o 
  -9   9   5       69.74       50.59      8.31 o 
  -8   9   5       83.61       88.83      9.27 o 
  -7   9   5      506.43      553.41     18.21 o 
  -6   9   5      817.22      680.43     19.78 o 
  -5   9   5      825.18      777.46     20.82 o 
  -4   9   5        1.06        0.61      5.59 o 
  -3   9   5     1689.18     1737.19     30.70 o 
  -2   9   5        0.05        1.39      2.83 o 
  -1   9   5      494.00      498.32     12.90 o 
   0   9   5     1831.23     1830.68     23.62 o 
   1   9   5     2811.32     2584.72     34.28 o 
   2   9   5     1641.27     1661.29     27.15 o 
   3   9   5     1218.68     1141.21     22.62 o 
   4   9   5      913.32      830.52     22.28 o 
   5   9   5      211.83      205.71     12.00 o 
   6   9   5       33.23       33.31      5.84 o 
   7   9   5      233.20      236.15     13.45 o 
   8   9   5      113.64      101.21      9.54 o 
   9   9   5      888.37      812.20     28.20 o 
  10   9   5       99.35       86.01     11.49 o 
  11   9   5      128.44      139.93     13.91 o 
  12   9   5      214.41      216.21     17.21 o 
  13   9   5       32.58       37.72      7.73 o 
 -14  10   5        0.37       25.07      9.74 o 
 -13  10   5      117.25      116.06     26.53 o 
 -12  10   5       32.69       39.15      9.70 o 
 -11  10   5        1.17        2.12      5.38 o 
 -10  10   5      120.48      106.38     18.99 o 
  -9  10   5       14.93       18.79     11.32 o 
  -8  10   5        6.76        8.63      6.46 o 
  -7  10   5      206.38      183.38     19.32 o 
  -6  10   5      263.34      235.71     14.23 o 
  -5  10   5      291.57      295.50     15.90 o 
  -4  10   5      429.03      379.27     14.98 o 
  -3  10   5      503.29      481.05     16.45 o 
  -2  10   5      565.29      456.61     17.49 o 
  -1  10   5     1672.88     1730.79     45.62 o 
   0  10   5        1.01       -2.78      2.78 o 
   1  10   5        5.38        5.20      3.55 o 
   2  10   5      182.78      145.64      9.90 o 
   3  10   5      253.35      204.93     11.81 o 
   4  10   5       74.66       62.68      7.24 o 
   5  10   5      201.72      167.88     13.07 o 
   6  10   5       84.64      100.47      9.25 o 
   7  10   5      101.35       87.39      8.87 o 
   8  10   5       28.72       17.89      5.16 o 
   9  10   5        0.32        0.28      5.23 o 
  10  10   5       48.34       51.74      9.36 o 
  11  10   5      130.46      119.04     14.29 o 
  12  10   5        7.30       13.95      5.23 o 
  13  10   5       12.05       -7.30      9.01 o 
 -13  11   5       23.69       22.68      8.21 o 
 -12  11   5      391.50      403.40     28.96 o 
 -11  11   5        1.97       10.74      6.69 o 
 -10  11   5       34.88       41.03      9.47 o 
  -9  11   5      153.09      134.41     15.69 o 
  -8  11   5      153.92      152.51     16.41 o 
  -7  11   5      723.77      730.39     22.73 o 
  -6  11   5        0.92        7.16      3.82 o 
  -5  11   5      360.32      359.80     16.00 o 
  -4  11   5      348.13      340.17     15.28 o 
  -3  11   5      525.69      530.03     18.02 o 
  -2  11   5       93.78       86.75      9.36 o 
  -1  11   5       20.19       21.61      5.71 o 
   0  11   5      106.85      119.64     11.01 o 
   1  11   5       57.13       78.86      7.71 o 
   2  11   5      910.28      856.83     33.76 o 
   3  11   5      321.54      318.07     15.20 o 
   4  11   5      170.94      140.06     12.85 o 
   5  11   5      163.34      153.36     11.41 o 
   6  11   5      496.31      475.39     24.88 o 
   7  11   5      945.40      907.19     29.25 o 
   8  11   5        1.28        2.45      4.82 o 
   9  11   5      297.59      291.51     19.37 o 
  10  11   5       61.27       60.03      9.70 o 
  11  11   5      125.11      124.66     18.76 o 
  12  11   5      286.52      314.02     35.30 o 
 -12  12   5       52.92       62.55     10.82 o 
 -11  12   5        0.41       -5.50      5.50 o 
 -10  12   5       11.11       10.82      7.31 o 
  -9  12   5       41.98       28.90     17.28 o 
  -8  12   5      607.35      661.11     29.95 o 
  -7  12   5       86.78      114.65     10.99 o 
  -6  12   5       10.75        5.79      4.19 o 
  -5  12   5      196.56      187.92     13.71 o 
  -4  12   5       62.90       57.65      6.82 o 
  -3  12   5      591.63      610.90     20.62 o 
  -2  12   5      140.38      101.08     20.44 o 
  -1  12   5      228.63      236.70     17.64 o 
   0  12   5       18.27       14.53      5.65 o 
   1  12   5       84.37       65.94     10.51 o 
   2  12   5        0.14        2.92      4.00 o 
   3  12   5      130.23      101.46     11.98 o 
   4  12   5       48.15       56.48      7.56 o 
   5  12   5       85.42       80.99      8.89 o 
   6  12   5      174.93      180.92     13.12 o 
   7  12   5      155.95      158.59     12.59 o 
   8  12   5       28.75       23.44      6.84 o 
   9  12   5       68.20       58.76      9.88 o 
  10  12   5       15.18       14.46      5.48 o 
  11  12   5      111.01       85.93     17.77 o 
 -11  13   5       85.68       84.22     21.42 o 
 -10  13   5      395.37      458.66     40.04 o 
  -9  13   5      279.77      236.16     21.76 o 
  -8  13   5      261.69      330.52     25.49 o 
  -7  13   5     1343.25     1397.77     44.52 o 
  -6  13   5     1569.05     1561.10     62.80 o 
  -5  13   5     1373.25     1470.96     42.56 o 
  -4  13   5       89.60      106.17     20.93 o 
  -3  13   5        8.21        2.20      4.04 o 
  -2  13   5        0.02       -0.53      4.59 o 
  -1  13   5      983.29      996.19     28.07 o 
   0  13   5       78.45       94.17     15.48 o 
   1  13   5       23.16       30.87      7.40 o 
   2  13   5       71.67       63.14      9.62 o 
   3  13   5       73.49       70.21     10.41 o 
   4  13   5        1.87       -2.62      4.37 o 
   5  13   5      479.05      524.12     20.40 o 
   6  13   5      458.80      491.31     20.08 o 
   7  13   5       12.34       13.02      5.83 o 
   8  13   5       18.23       15.88      6.28 o 
   9  13   5      408.67      443.03     24.72 o 
  -9  14   5      180.11      150.92     25.56 o 
  -8  14   5       22.75       35.11      9.67 o 
  -7  14   5      190.60      213.97     30.43 o 
  -6  14   5      260.81      301.60     35.30 o 
  -5  14   5       20.84       31.89     11.20 o 
  -4  14   5       34.03       64.72     10.29 o 
  -3  14   5        8.82       18.16      7.29 o 
  -2  14   5       10.60        5.30      5.05 o 
  -1  14   5      563.44      568.78     22.79 o 
   0  14   5       18.91       31.82      8.13 o 
   1  14   5        4.99        9.18      5.09 o 
   2  14   5       25.65       24.89      6.95 o 
   3  14   5      268.19      256.58     18.19 o 
   4  14   5      257.29      267.49     18.82 o 
   5  14   5      127.42      125.02     11.38 o 
   6  14   5      381.02      366.67     19.23 o 
   7  14   5       16.34       13.48      6.96 o 
   8  14   5       42.87       40.41     15.58 o 
  -6  15   5        2.79       14.61      7.30 o 
  -5  15   5       55.11       43.09     14.61 o 
  -4  15   5      118.60      114.41     22.40 o 
  -3  15   5       54.87       57.16     10.16 o 
  -2  15   5      197.95      196.90     19.81 o 
  -1  15   5     1265.74     1308.23     43.65 o 
   0  15   5      164.16      193.94     15.95 o 
   1  15   5      271.67      294.10     19.50 o 
   2  15   5       13.48       21.25      5.59 o 
   3  15   5       23.59       20.87      6.65 o 
   4  15   5        0.01       -2.43      3.78 o 
   5  15   5     1416.23     1483.97     39.33 o 
  -1  16   5        0.01       -6.09      6.09 o 
   0  16   5      465.71      525.80     36.27 o 
   1  16   5      100.23      107.33     26.17 o 
   2  16   5       22.69       19.89      6.37 o 
 -14   0   6        1.70       13.10      6.33 o 
 -12   0   6     9305.71     9234.20    113.30 o 
 -10   0   6        0.21        0.40      3.91 o 
  -8   0   6      524.71      521.72     15.70 o 
  -6   0   6     6924.99     6873.49     75.23 o 
  -4   0   6     9373.06    10215.42    100.40 o 
  -2   0   6    15547.74    15299.46    212.51 o 
   0   0   6    13617.82    14342.24    137.64 o 
   2   0   6      444.47      283.05      9.97 o 
   4   0   6      347.77      451.39     10.74 o 
   6   0   6      374.46      335.64     13.99 o 
   8   0   6      287.12      261.99     15.20 o 
  10   0   6     1033.47     1019.39     29.76 o 
  12   0   6      425.85      405.69     21.16 o 
  14   0   6        3.82        2.19     12.66 o 
  16   0   6        4.07        9.49     13.88 o 
 -15   1   6      112.87      112.22     18.99 o 
 -14   1   6       13.89       11.86      6.33 o 
 -13   1   6      206.03      202.54     13.72 o 
 -12   1   6       98.66       90.41      7.44 o 
 -11   1   6      445.00      428.70     12.27 o 
 -10   1   6     1603.50     1606.54     26.46 o 
  -9   1   6       11.20       11.40      3.97 o 
  -8   1   6      264.11      274.32      8.09 o 
  -7   1   6       54.19       49.73      4.08 o 
  -6   1   6     2614.99     2674.72     25.88 o 
  -5   1   6      833.24      879.73     11.56 o 
  -4   1   6        7.84        5.71      1.50 o 
  -3   1   6    13016.47    13954.41    133.58 o 
  -2   1   6     3274.24     3446.90     39.54 o 
  -1   1   6      190.10      208.99      4.60 o 
   0   1   6     1170.27     1262.47     14.07 o 
   1   1   6       40.26       45.28      3.25 o 
   2   1   6      246.98      266.54      6.80 o 
   3   1   6      147.01      176.68      6.99 o 
   4   1   6       76.02       76.27      3.69 o 
   5   1   6      360.19      344.03      8.99 o 
   6   1   6      104.84       90.37      5.90 o 
   7   1   6      645.13      665.68     16.61 o 
   8   1   6       91.96       83.70      7.76 o 
   9   1   6        4.61        1.39      4.09 o 
  10   1   6     1993.06     1914.19     29.90 o 
  11   1   6       58.59       59.52      6.70 o 
  12   1   6      108.27       76.31      9.79 o 
  13   1   6      270.62      269.29     17.03 o 
  14   1   6       13.15       -0.40      6.22 o 
  15   1   6       60.19       54.04     19.47 o 
  16   1   6      207.15      195.57     22.27 o 
 -16   2   6     1888.49     2006.30     72.30 o 
 -15   2   6      865.63      933.23     35.17 o 
 -14   2   6       22.75       22.86      7.37 o 
 -13   2   6      347.85      314.84     15.11 o 
 -12   2   6     2051.46     1995.43     44.17 o 
 -11   2   6      622.37      620.97     14.76 o 
 -10   2   6        0.09        0.88      3.09 o 
  -9   2   6      561.22      485.74     14.48 o 
  -8   2   6        2.42        3.95      2.52 o 
  -7   2   6     1723.06     1877.03     22.00 o 
  -6   2   6     2714.59     2819.52     33.26 o 
  -5   2   6     1311.17     1469.78     16.52 o 
  -4   2   6      243.69      377.87      6.71 o 
  -3   2   6      167.80      174.66      6.50 o 
  -2   2   6     1633.88     1339.17     13.92 o 
  -1   2   6      204.27      204.82      5.00 o 
   0   2   6     3587.25     3998.70     33.22 o 
   1   2   6     2404.25     2424.19     23.65 o 
   2   2   6      316.02      222.70      7.93 o 
   3   2   6     1526.29     1622.91     15.69 o 
   4   2   6     5842.43     5821.62     44.41 o 
   5   2   6     2128.58     2232.55     23.50 o 
   6   2   6      885.68      823.14     14.57 o 
   7   2   6      179.13      199.11      8.19 o 
   8   2   6      550.06      560.28     16.59 o 
   9   2   6      871.08      846.09     20.54 o 
  10   2   6       50.82       52.11      7.83 o 
  11   2   6      193.02      184.46     13.68 o 
  12   2   6      245.02      252.42     16.53 o 
  13   2   6       48.44       56.50      9.82 o 
  14   2   6      148.41      150.53     13.50 o 
  15   2   6     1133.29     1137.29     41.47 o 
  16   2   6       22.49       35.94     15.34 o 
 -17   3   6      569.73      612.94     40.90 o 
 -16   3   6        1.13        6.09      9.25 o 
 -15   3   6       70.96       68.93     13.27 o 
 -14   3   6      213.25      229.90     18.43 o 
 -13   3   6      153.39      165.21     12.35 o 
 -12   3   6      691.35      658.54     19.07 o 
 -11   3   6      256.55      224.70     13.67 o 
 -10   3   6      210.21      224.64      9.77 o 
  -9   3   6       94.38       96.58      6.51 o 
  -8   3   6       61.18       58.16      4.89 o 
  -7   3   6      319.73      363.67      9.07 o 
  -6   3   6     4331.43     4653.94     40.27 o 
  -5   3   6       99.19       99.35      4.70 o 
  -4   3   6     1178.65     1250.05     14.85 o 
  -3   3   6      770.84      852.69     16.76 o 
  -2   3   6        7.20       19.85      2.26 o 
  -1   3   6        2.05        1.90      1.60 o 
   0   3   6      241.13      285.54      6.85 o 
   1   3   6      271.70      328.34      7.58 o 
   2   3   6      764.24      777.03     29.70 o 
   3   3   6      202.60      228.63      8.92 o 
   4   3   6     4380.02     4767.53     38.69 o 
   5   3   6        0.77        5.47      2.14 o 
   6   3   6       49.49       54.52      5.19 o 
   7   3   6     1600.44     1574.79     20.90 o 
   8   3   6      191.63      197.26      9.62 o 
   9   3   6      482.39      475.82     17.28 o 
  10   3   6      925.62      871.37     24.31 o 
  11   3   6       38.77       28.26      6.74 o 
  12   3   6        9.47        5.09      5.07 o 
  13   3   6       68.43       78.97     10.32 o 
  14   3   6        8.97        5.97      4.84 o 
  15   3   6      182.25      171.88     15.13 o 
  16   3   6      148.34      176.48     29.94 o 
 -18   4   6      172.13      272.15     32.62 o 
 -17   4   6       50.83       54.53     15.34 o 
 -16   4   6      650.43      589.80     27.04 o 
 -15   4   6       99.40       98.89     17.65 o 
 -14   4   6       10.32       23.60      7.31 o 
 -13   4   6     1121.73     1106.02     34.42 o 
 -12   4   6      298.62      334.21     15.51 o 
 -11   4   6        6.48        2.70      3.74 o 
 -10   4   6      144.16      178.09     11.03 o 
  -9   4   6     2185.86     1977.82     25.46 o 
  -8   4   6     2526.78     2522.44     28.61 o 
  -7   4   6      121.02      157.95      6.66 o 
  -6   4   6     1510.31     1585.00     19.73 o 
  -5   4   6      107.21      134.61      5.49 o 
  -4   4   6      199.05      184.12      9.84 o 
  -3   4   6    12055.00    13141.93     93.15 o 
  -2   4   6     5685.09     5772.88     53.19 o 
  -1   4   6     1224.38     1265.11     23.33 o 
   0   4   6      101.70      114.83      5.27 o 
   1   4   6     8897.70     9959.82     74.68 o 
   2   4   6     2635.73     2617.70     27.36 o 
   3   4   6     6623.41     7176.73     52.73 o 
   4   4   6        4.00       18.22      4.55 o 
   5   4   6      279.89      298.82     10.85 o 
   6   4   6     2268.67     2080.71     31.60 o 
   7   4   6       58.08       57.60      6.00 o 
   8   4   6      350.86      346.16     12.74 o 
   9   4   6       20.75        9.53      4.70 o 
  10   4   6      634.21      643.59     21.35 o 
  11   4   6       18.32       17.27      6.01 o 
  12   4   6     1005.57      955.63     28.04 o 
  13   4   6        2.83        4.14      5.28 o 
  14   4   6       30.27       39.52      7.79 o 
  15   4   6     1685.71     1697.44     60.03 o 
  16   4   6      399.41      372.20     36.76 o 
 -17   5   6       30.42       55.74     15.58 o 
 -16   5   6       60.49       51.67     10.95 o 
 -15   5   6       94.72      109.43     14.36 o 
 -14   5   6        0.17        7.83     16.43 o 
 -13   5   6      132.34      136.28     14.94 o 
 -12   5   6      392.68      384.16     21.29 o 
 -11   5   6       67.48       46.72      6.77 o 
 -10   5   6      581.51      487.23     15.87 o 
  -9   5   6      461.26      454.80     26.55 o 
  -8   5   6      199.64      197.34     10.86 o 
  -7   5   6      161.98      142.25     11.16 o 
  -6   5   6      220.51      206.22      7.22 o 
  -5   5   6      430.29      439.07     10.82 o 
  -4   5   6       27.46       33.23      4.50 o 
  -3   5   6     3321.44     3529.63     33.33 o 
  -2   5   6       15.30       11.20      2.95 o 
  -1   5   6       41.06       31.57      4.16 o 
   0   5   6      288.29      280.95      7.74 o 
   1   5   6     2010.38     2332.04     28.56 o 
   2   5   6     1005.26     1039.44     15.79 o 
   3   5   6      100.48      103.50      5.31 o 
   4   5   6      887.34      836.97     13.12 o 
   5   5   6      162.51      153.79      8.99 o 
   6   5   6      759.85      780.27     17.58 o 
   7   5   6     1198.20      981.61     20.47 o 
   8   5   6        9.09        2.64      3.60 o 
   9   5   6      779.20      727.86     22.21 o 
  10   5   6      367.43      320.37     18.11 o 
  11   5   6      587.80      586.14     21.76 o 
  12   5   6       61.04       60.60      9.39 o 
  13   5   6        0.03       -1.77      4.63 o 
  14   5   6        0.28        0.76      4.60 o 
  15   5   6        1.42        7.21      5.99 o 
 -17   6   6       27.65       43.09     14.61 o 
 -16   6   6       82.84       90.21     12.97 o 
 -15   6   6        4.13       17.42      8.28 o 
 -14   6   6      318.11      330.02     23.85 o 
 -13   6   6     1057.65      977.39     34.32 o 
 -12   6   6       88.20      101.61     12.88 o 
 -11   6   6       22.35       22.73     10.71 o 
 -10   6   6        8.86       11.80      4.30 o 
  -9   6   6      813.63      746.57     19.44 o 
  -8   6   6      290.89      286.43     12.30 o 
  -7   6   6      183.61      217.78     10.93 o 
  -6   6   6     1808.78     1822.46     22.91 o 
  -5   6   6      207.60      206.73      9.74 o 
  -4   6   6       21.16       16.83      3.13 o 
  -3   6   6     2500.27     2509.23     27.63 o 
  -2   6   6      802.20      782.20     13.78 o 
  -1   6   6       21.67       15.73      2.82 o 
   0   6   6     4385.23     4440.44     41.56 o 
   1   6   6      269.15      261.58      8.05 o 
   2   6   6      314.05      294.82     13.07 o 
   3   6   6      338.87      320.36      8.04 o 
   4   6   6     1543.71     1515.57     33.55 o 
   5   6   6     1481.58     1521.66     28.86 o 
   6   6   6      647.37      598.70     15.93 o 
   7   6   6      257.92      236.76     12.32 o 
   8   6   6      205.11      209.67     15.32 o 
   9   6   6      270.80      250.12     15.82 o 
  10   6   6       32.99       34.73      7.63 o 
  11   6   6       10.84        8.05      5.66 o 
  12   6   6      662.56      621.69     23.55 o 
  13   6   6        0.45       -3.18      6.13 o 
  14   6   6       20.83       28.75      6.99 o 
  15   6   6      397.30      408.91     36.27 o 
 -17   7   6       36.18       17.53      7.06 o 
 -16   7   6       26.60       20.74      8.00 o 
 -15   7   6      165.54      186.33     19.37 o 
 -14   7   6      518.09      597.76     28.57 o 
 -13   7   6      667.64      653.30     28.82 o 
 -12   7   6        9.91       10.44      6.80 o 
 -11   7   6      418.81      409.74     22.93 o 
 -10   7   6      706.68      671.67     19.83 o 
  -9   7   6      163.99      181.18     11.89 o 
  -8   7   6      778.75      733.36     19.62 o 
  -7   7   6       46.74       41.63      5.91 o 
  -6   7   6     5622.18     5447.65     61.12 o 
  -5   7   6     3163.52     3120.83     41.15 o 
  -4   7   6       30.34       37.74      4.24 o 
  -3   7   6      236.24      250.20      8.37 o 
  -2   7   6       76.05       68.19      5.39 o 
  -1   7   6        1.60        0.78      2.30 o 
   0   7   6      350.00      342.43      9.73 o 
   1   7   6        8.46        5.18      2.54 o 
   2   7   6        0.09        0.18      2.06 o 
   3   7   6       24.38       23.31      4.45 o 
   4   7   6       33.91       29.69      4.81 o 
   5   7   6       25.00       13.72      4.21 o 
   6   7   6     4155.88     3976.35     60.68 o 
   7   7   6      958.62      813.15     20.02 o 
   8   7   6      842.64      786.78     20.51 o 
   9   7   6      341.26      313.38     19.14 o 
  10   7   6      446.95      419.84     30.88 o 
  11   7   6      482.27      452.19     35.84 o 
  12   7   6      387.26      330.89     20.31 o 
  13   7   6        2.40       -2.21      5.39 o 
  14   7   6        0.16        3.74      4.76 o 
 -16   8   6      596.63      600.77     40.16 o 
 -15   8   6       36.07       51.61     14.85 o 
 -14   8   6      122.12      105.55     14.70 o 
 -13   8   6      103.97      101.92     14.09 o 
 -12   8   6      879.58      855.44     32.91 o 
 -11   8   6        0.37       -0.70      4.64 o 
 -10   8   6      129.50      138.34     14.93 o 
  -9   8   6        2.61        6.39      3.96 o 
  -8   8   6      156.75      202.07     12.87 o 
  -7   8   6      203.00      187.08     11.89 o 
  -6   8   6       13.73       26.86      5.24 o 
  -5   8   6     1386.17     1332.87     26.07 o 
  -4   8   6       13.99       20.72      4.77 o 
  -3   8   6      292.28      258.46      9.32 o 
  -2   8   6     1220.73     1106.65     18.81 o 
  -1   8   6       25.18       22.43      3.80 o 
   0   8   6       88.49       85.01      6.31 o 
   1   8   6     1326.19     1342.65     19.17 o 
   2   8   6      699.58      648.50     16.01 o 
   3   8   6      804.56      808.49     18.32 o 
   4   8   6     1082.16     1009.48     21.23 o 
   5   8   6      603.10      593.46     26.74 o 
   6   8   6      561.96      507.63     20.66 o 
   7   8   6      126.25       80.30      8.04 o 
   8   8   6        7.55        9.31      4.43 o 
   9   8   6      302.96      287.85     17.78 o 
  10   8   6       71.08       61.79      9.59 o 
  11   8   6      369.29      356.03     21.18 o 
  12   8   6        0.45       10.68      5.84 o 
  13   8   6       43.00       41.05     11.45 o 
  14   8   6        4.75       18.01     12.41 o 
 -15   9   6       25.06       30.74      8.76 o 
 -14   9   6      104.71      124.40     19.23 o 
 -13   9   6      132.54      148.81     17.53 o 
 -12   9   6      254.78      262.09     23.49 o 
 -11   9   6      163.62      165.24     17.47 o 
 -10   9   6       11.49       12.91      5.76 o 
  -9   9   6       50.59       68.51     14.12 o 
  -8   9   6        2.02        3.41      3.69 o 
  -7   9   6        0.03        6.15      4.12 o 
  -6   9   6     1636.30     1560.79     30.55 o 
  -5   9   6     1629.35     1567.21     38.17 o 
  -4   9   6      637.21      628.26     18.18 o 
  -3   9   6      209.75      224.94     17.62 o 
  -2   9   6       16.55        8.50      3.31 o 
  -1   9   6        2.48        2.09      2.89 o 
   0   9   6       73.23       87.97      7.35 o 
   1   9   6      159.44      168.31      9.90 o 
   2   9   6       75.75       55.38      6.28 o 
   3   9   6       41.00       31.46      5.35 o 
   4   9   6      164.88      178.29     12.89 o 
   5   9   6        0.22       -0.10      3.69 o 
   6   9   6      744.90      624.61     18.28 o 
   7   9   6      416.61      397.63     17.74 o 
   8   9   6       99.37       85.58      8.95 o 
   9   9   6      156.08      147.95     13.47 o 
  10   9   6      439.58      377.95     25.28 o 
  11   9   6       25.12       36.63      8.29 o 
  12   9   6       14.46       17.61      7.73 o 
  13   9   6      276.13      292.51     30.50 o 
 -14  10   6      271.82      273.00     24.08 o 
 -13  10   6      366.02      421.94     74.37 o 
 -12  10   6      243.70      275.06     23.39 o 
 -11  10   6       12.36       21.41     11.56 o 
 -10  10   6     1047.94      994.96     79.48 o 
  -9  10   6       61.98       79.01     12.03 o 
  -8  10   6       62.58       59.68     10.39 o 
  -7  10   6      258.20      228.75     14.36 o 
  -6  10   6      744.54      695.09     20.78 o 
  -5  10   6     1656.21     1579.15     31.56 o 
  -4  10   6      116.15      134.98     10.71 o 
  -3  10   6      980.84      874.39     22.20 o 
  -2  10   6      327.64      315.05     22.91 o 
  -1  10   6     1527.86     1510.85     25.62 o 
   0  10   6       60.18       51.27      6.21 o 
   1  10   6       37.17       49.00      6.42 o 
   2  10   6      681.35      717.50     18.32 o 
   3  10   6      859.17      777.49     19.68 o 
   4  10   6      160.27      151.02     10.78 o 
   5  10   6        9.90        2.89      3.83 o 
   6  10   6      383.00      339.28     16.52 o 
   7  10   6      447.60      490.00     17.30 o 
   8  10   6       91.10       99.60     10.14 o 
   9  10   6     1952.25     1918.98     42.52 o 
  10  10   6       56.74       65.43     10.91 o 
  11  10   6      613.44      584.76     24.23 o 
  12  10   6        0.09        2.70      5.00 o 
 -13  11   6      156.92      151.67     39.31 o 
 -12  11   6      101.82      106.09     15.05 o 
 -11  11   6       27.33       31.97      9.98 o 
 -10  11   6      311.19      317.13     25.14 o 
  -9  11   6      128.21      139.94     15.83 o 
  -8  11   6        2.08        1.10      4.99 o 
  -7  11   6       12.01       15.80      6.07 o 
  -6  11   6       38.64       38.10      6.44 o 
  -5  11   6        5.06        7.91      5.54 o 
  -4  11   6      266.19      247.94     14.66 o 
  -3  11   6       26.24       18.03      5.02 o 
  -2  11   6       19.83       21.42      5.61 o 
  -1  11   6      426.62      340.35     17.78 o 
   0  11   6      514.73      450.16     14.68 o 
   1  11   6       57.31       46.30      6.18 o 
   2  11   6      262.22      239.68     19.68 o 
   3  11   6        0.03       -1.08      3.83 o 
   4  11   6       41.38       34.37      6.19 o 
   5  11   6       10.09        8.09      4.45 o 
   6  11   6      268.25      293.71     15.92 o 
   7  11   6       94.14       99.62      9.98 o 
   8  11   6        2.94        8.36      5.15 o 
   9  11   6      367.02      394.47     25.91 o 
  10  11   6       19.95       15.15      5.84 o 
  11  11   6       15.55       18.50      5.75 o 
 -12  12   6       52.67       80.72     36.76 o 
 -11  12   6      108.15      139.61     17.71 o 
 -10  12   6        6.24       -0.65      5.67 o 
  -9  12   6       74.69       83.18     12.99 o 
  -8  12   6        0.03        6.90      5.32 o 
  -7  12   6       16.28       26.08      7.87 o 
  -6  12   6       57.41       71.53     11.15 o 
  -5  12   6     1918.98     1961.71     43.19 o 
  -4  12   6      766.15      785.82     23.36 o 
  -3  12   6      704.29      715.17     22.23 o 
  -2  12   6      378.02      355.46     18.86 o 
  -1  12   6      670.79      680.27     22.16 o 
   0  12   6      104.27      116.17     11.23 o 
   1  12   6        4.68        7.82      5.25 o 
   2  12   6       55.41       72.64      8.03 o 
   3  12   6       98.59       98.25     11.25 o 
   4  12   6       12.06        7.98      4.46 o 
   5  12   6      494.33      499.08     18.63 o 
   6  12   6      180.61      176.92     12.99 o 
   7  12   6      162.90      158.06     12.63 o 
   8  12   6      804.24      815.90     30.54 o 
   9  12   6      298.71      294.00     20.14 o 
  10  12   6        2.56       -2.72      4.00 o 
 -11  13   6      111.42      123.90     24.59 o 
 -10  13   6        1.07        0.85      5.64 o 
  -9  13   6      110.10      121.06     31.77 o 
  -8  13   6      139.22      145.58     17.05 o 
  -7  13   6      325.02      365.79     26.22 o 
  -6  13   6        0.19        8.51      6.21 o 
  -5  13   6       43.11       44.06     13.14 o 
  -4  13   6        9.04       19.96      6.08 o 
  -3  13   6       96.88      111.11     10.93 o 
  -2  13   6      586.40      598.78     21.53 o 
  -1  13   6      145.14      142.45     12.89 o 
   0  13   6      463.29      480.60     26.89 o 
   1  13   6      871.94      906.82     27.35 o 
   2  13   6       35.47       31.06      7.38 o 
   3  13   6        1.62        5.76      5.07 o 
   4  13   6      348.68      355.63     18.03 o 
   5  13   6      530.65      550.00     19.55 o 
   6  13   6      668.26      661.85     21.77 o 
   7  13   6        1.19       -1.19      4.24 o 
   8  13   6      160.96      159.56     14.69 o 
   9  13   6        0.45        4.14      8.03 o 
  -9  14   6       18.39       22.88     13.88 o 
  -8  14   6      293.70      307.12     25.03 o 
  -7  14   6       94.58       99.32     20.20 o 
  -6  14   6      579.01      630.47     44.30 o 
  -5  14   6      379.12      378.77     39.19 o 
  -4  14   6      213.22      223.46     29.45 o 
  -3  14   6      176.69      187.06     18.01 o 
  -2  14   6      210.25      200.74     15.33 o 
  -1  14   6        9.10        9.24      5.71 o 
   0  14   6       71.69       84.61     10.82 o 
   1  14   6     2336.03     2440.56     59.09 o 
   2  14   6        2.33       -1.07      4.69 o 
   3  14   6      539.56      540.64     23.61 o 
   4  14   6      332.14      350.18     21.36 o 
   5  14   6      412.90      410.38     20.35 o 
   6  14   6        7.30        2.05      3.95 o 
   7  14   6     1117.85     1152.41     34.15 o 
  -6  15   6      370.20      350.53     38.70 o 
  -5  15   6      147.43      148.49     24.83 o 
  -4  15   6      240.99      236.61     31.89 o 
  -3  15   6       99.06      111.00     21.18 o 
  -2  15   6        0.97       -0.66      4.99 o 
  -1  15   6      238.26      231.27     16.82 o 
   0  15   6      352.26      341.40     20.75 o 
   1  15   6       46.31       48.89     14.93 o 
   2  15   6      114.56      117.62     12.17 o 
   3  15   6       64.31       78.27     10.19 o 
   4  15   6      193.94      191.28     27.82 o 
   5  15   6       29.86       40.16      8.28 o 
  -1  16   6       35.39       30.18      8.76 o 
   0  16   6      372.00      343.41     25.65 o 
   1  16   6      758.19      796.78     73.03 o 
 -15   0   7       20.37       29.45      9.74 o 
 -13   0   7       59.11       66.06      9.00 o 
 -11   0   7     1118.91     1104.34     43.45 o 
  -9   0   7       56.85       74.31     16.92 o 
  -7   0   7       75.94       72.91     14.24 o 
  -5   0   7       16.03       27.78      3.44 o 
  -3   0   7     9431.94     9824.42    107.47 o 
  -1   0   7       33.98       33.46      5.36 o 
   1   0   7     2710.99     2847.82     55.26 o 
   3   0   7      533.51      457.16     14.11 o 
   5   0   7      170.58      148.63      8.01 o 
   7   0   7      942.59      942.19     30.31 o 
   9   0   7      133.46      143.88     13.63 o 
  11   0   7       29.72       24.98      7.22 o 
  13   0   7       14.47        6.82     12.41 o 
  15   0   7      295.02      224.92     32.62 o 
 -16   1   7      830.10      854.42     43.82 o 
 -15   1   7       19.05       25.80     11.44 o 
 -14   1   7       24.75       36.27     13.14 o 
 -13   1   7        0.56       -2.98      2.98 o 
 -12   1   7     1246.01     1285.81     32.96 o 
 -11   1   7        3.71        5.30      3.97 o 
 -10   1   7    23405.31    23943.98    169.07 o 
  -9   1   7      437.60      424.26     10.64 o 
  -8   1   7      289.57      232.36      7.91 o 
  -7   1   7      121.50      138.27      5.57 o 
  -6   1   7    11615.89    12405.21     88.38 o 
  -5   1   7       32.74       26.81      3.43 o 
  -4   1   7     2293.29     2417.72     38.96 o 
  -3   1   7     6227.39     6456.83    113.95 o 
  -2   1   7       40.93        5.73      1.79 o 
  -1   1   7     2217.06     2365.63     21.59 o 
   0   1   7     1227.14     1450.98     16.17 o 
   1   1   7     5198.62     5277.02     60.52 o 
   2   1   7    15436.00    16635.46    192.58 o 
   3   1   7     2330.78     2418.97     38.32 o 
   4   1   7     1686.97     1635.43     16.27 o 
   5   1   7       86.13       76.20      4.12 o 
   6   1   7     4515.01     4668.63     40.29 o 
   7   1   7        1.85        6.95      2.75 o 
   8   1   7     3789.01     3689.80     42.10 o 
   9   1   7       84.22       71.91      7.08 o 
  10   1   7     1316.10     1260.96     24.23 o 
  11   1   7        5.03       10.16      5.52 o 
  12   1   7      446.72      457.05     31.13 o 
  13   1   7       38.38       49.64      8.36 o 
  14   1   7      479.38      534.07     46.49 o 
  15   1   7      327.27      315.15     26.76 o 
 -17   2   7        5.22       -7.30      7.30 o 
 -16   2   7      312.97      333.73     33.59 o 
 -15   2   7        8.23        3.65     10.47 o 
 -14   2   7        9.59        5.65      6.57 o 
 -13   2   7       26.20       28.34      7.11 o 
 -12   2   7      670.85      645.38     15.70 o 
 -11   2   7       75.15       73.66      6.44 o 
 -10   2   7        4.64        3.74      2.86 o 
  -9   2   7      199.54      172.96     10.08 o 
  -8   2   7      245.08      209.86      7.44 o 
  -7   2   7      208.37      222.00      9.14 o 
  -6   2   7      837.57      852.70     19.99 o 
  -5   2   7      362.50      454.27     19.28 o 
  -4   2   7     1164.64     1253.51     18.69 o 
  -3   2   7      483.37      436.95     11.19 o 
  -2   2   7      235.16      227.55      4.98 o 
  -1   2   7       13.69       19.12      7.43 o 
   0   2   7        1.62        3.72      1.47 o 
   1   2   7       40.02       30.65      3.01 o 
   2   2   7      107.06      119.66      5.80 o 
   3   2   7        0.01        2.81      1.95 o 
   4   2   7      571.62      584.06      9.36 o 
   5   2   7      812.30      886.63     14.10 o 
   6   2   7      576.89      619.21     12.24 o 
   7   2   7     1201.82     1100.88     17.30 o 
   8   2   7      226.15      206.49     10.47 o 
   9   2   7       49.14       48.68      6.46 o 
  10   2   7      225.65      221.31     14.54 o 
  11   2   7      913.41      927.32     32.16 o 
  12   2   7        2.51       -3.73      4.15 o 
  13   2   7       52.50       51.75      8.90 o 
  14   2   7      246.27      268.80     18.18 o 
  15   2   7      590.46      619.00     60.25 o 
 -17   3   7       72.55       92.99     17.77 o 
 -16   3   7      416.55      426.24     39.19 o 
 -15   3   7       45.29       70.07     10.69 o 
 -14   3   7      643.19      637.79     27.02 o 
 -13   3   7      705.80      688.62     25.85 o 
 -12   3   7      399.00      431.91     41.14 o 
 -11   3   7      331.78      352.32     11.37 o 
 -10   3   7      936.17      935.26     17.27 o 
  -9   3   7      490.50      480.54     11.67 o 
  -8   3   7      151.54      150.19      7.35 o 
  -7   3   7     1353.25     1484.09     19.20 o 
  -6   3   7    16294.74    17831.46    164.89 o 
  -5   3   7      676.97      799.89     17.57 o 
  -4   3   7      269.92      282.83      7.20 o 
  -3   3   7     2018.49     2024.27     25.18 o 
  -2   3   7     2565.98     2383.78     32.46 o 
  -1   3   7      715.96      789.57     11.73 o 
   0   3   7        6.81        1.83      1.49 o 
   1   3   7     1193.20     1295.39     16.94 o 
   2   3   7     1918.92     1997.09     22.84 o 
   3   3   7      109.21       88.70      8.50 o 
   4   3   7      176.00      164.40      7.58 o 
   5   3   7       55.87       32.47      3.58 o 
   6   3   7      768.72      748.09     13.63 o 
   7   3   7       20.08       27.78      3.83 o 
   8   3   7     2423.31     2343.45     37.61 o 
   9   3   7      305.23      288.69     16.18 o 
  10   3   7      217.88      230.24     15.07 o 
  11   3   7       31.20       35.46      7.27 o 
  12   3   7     1228.00     1126.94     30.46 o 
  13   3   7       34.60       50.53     11.50 o 
  14   3   7        1.52       12.76      5.75 o 
  15   3   7      626.96      658.54     32.01 o 
 -18   4   7       53.77       76.92     16.80 o 
 -17   4   7        4.29       22.40     11.20 o 
 -16   4   7       56.79       33.59     13.63 o 
 -15   4   7       28.89       33.47     14.24 o 
 -14   4   7        4.00       -3.39      6.09 o 
 -13   4   7      383.97      360.63     20.67 o 
 -12   4   7     1343.96     1296.09     38.10 o 
 -11   4   7       12.33       20.07      4.65 o 
 -10   4   7       57.32       62.26      6.72 o 
  -9   4   7        4.38        9.13      5.62 o 
  -8   4   7      211.14      207.75      9.94 o 
  -7   4   7       39.81       44.39      5.05 o 
  -6   4   7     4450.42     4669.74     41.45 o 
  -5   4   7     2622.18     2955.86     28.98 o 
  -4   4   7      315.60      376.87      8.19 o 
  -3   4   7       84.81       75.44      4.35 o 
  -2   4   7      244.52      254.50      6.85 o 
  -1   4   7     1141.33     1208.35     16.13 o 
   0   4   7     1134.02     1208.97     16.50 o 
   1   4   7       98.14      101.23      5.51 o 
   2   4   7      138.21      153.86     10.40 o 
   3   4   7      336.39      308.09      8.62 o 
   4   4   7      365.31      435.51      9.96 o 
   5   4   7       76.38       93.94      5.54 o 
   6   4   7       33.26       35.81      4.00 o 
   7   4   7      139.62      161.19     11.27 o 
   8   4   7      126.50      126.46      9.14 o 
   9   4   7        7.64        7.11      5.44 o 
  10   4   7     1322.59     1298.50     30.97 o 
  11   4   7     1198.66     1223.83     42.54 o 
  12   4   7        0.19       -1.81      5.02 o 
  13   4   7       95.02       80.79     10.69 o 
  14   4   7       61.17       59.26     11.10 o 
  15   4   7      186.14      221.22     17.47 o 
 -17   5   7        8.80        5.36      9.49 o 
 -16   5   7     1206.35     1444.24     65.72 o 
 -15   5   7        6.81        3.04     10.59 o 
 -14   5   7       25.16       22.71      7.34 o 
 -13   5   7       14.13       15.90      6.84 o 
 -12   5   7      601.09      588.75     24.74 o 
 -11   5   7        0.50        1.29      4.42 o 
 -10   5   7        0.84       -4.95      5.87 o 
  -9   5   7      492.11      463.94     21.87 o 
  -8   5   7       41.04       45.42      4.42 o 
  -7   5   7       10.32        3.42      3.27 o 
  -6   5   7      392.52      390.12     12.71 o 
  -5   5   7       86.78      108.96      5.84 o 
  -4   5   7     3963.86     4131.71     37.83 o 
  -3   5   7        6.56        4.63      2.07 o 
  -2   5   7     1731.61     1709.51     20.94 o 
  -1   5   7      269.57      283.03      9.24 o 
   0   5   7     1212.48     1185.68     17.13 o 
   1   5   7     2333.91     2530.91     28.60 o 
   2   5   7       23.97       20.44      3.09 o 
   3   5   7     2146.63     2255.62     24.24 o 
   4   5   7     1504.43     1651.43     20.37 o 
   5   5   7      418.12      458.74     13.16 o 
   6   5   7      394.51      424.39     13.20 o 
   7   5   7      598.83      528.73     15.24 o 
   8   5   7     1619.20     1465.12     26.90 o 
   9   5   7       79.87       68.36      9.17 o 
  10   5   7       18.16        9.34      5.36 o 
  11   5   7      176.72      167.59     13.86 o 
  12   5   7     1291.84     1208.42     32.65 o 
  13   5   7       59.60       42.23      8.42 o 
  14   5   7      100.12      136.91     13.74 o 
  15   5   7       81.95       76.74     13.50 o 
 -17   6   7       74.18      120.01     23.13 o 
 -16   6   7     1024.10     1124.82     55.50 o 
 -15   6   7        9.48       12.51      9.98 o 
 -14   6   7       50.91       48.48      9.80 o 
 -13   6   7      259.39      249.47     20.45 o 
 -12   6   7       33.93       61.73     15.34 o 
 -11   6   7      736.04      690.54     26.96 o 
 -10   6   7      316.93      317.30     18.94 o 
  -9   6   7     2078.09     2007.05     33.04 o 
  -8   6   7      396.40      354.00     13.90 o 
  -7   6   7      377.69      360.42     14.38 o 
  -6   6   7      505.00      513.54     11.38 o 
  -5   6   7      325.79      364.46     11.49 o 
  -4   6   7       21.70       33.86      3.73 o 
  -3   6   7     1836.31     1853.52     23.11 o 
  -2   6   7     1115.20     1219.14     18.05 o 
  -1   6   7       11.49       17.82      3.10 o 
   0   6   7      793.27      784.07     14.36 o 
   1   6   7      467.34      470.31     11.03 o 
   2   6   7      153.16      167.54      7.31 o 
   3   6   7        6.39        5.26      2.35 o 
   4   6   7      313.76      305.29     10.79 o 
   5   6   7        6.08       -2.60      2.60 o 
   6   6   7     1563.11     1416.28     25.42 o 
   7   6   7      619.39      559.32     16.33 o 
   8   6   7       99.64       85.56      8.30 o 
   9   6   7     1999.05     1886.73     38.45 o 
  10   6   7      520.07      517.79     20.44 o 
  11   6   7      698.43      636.91     23.51 o 
  12   6   7      156.11      151.43     14.64 o 
  13   6   7       54.94       70.65     10.20 o 
  14   6   7      205.81      238.25     17.73 o 
 -16   7   7     1212.24     1254.63     70.23 o 
 -15   7   7       78.08       80.59     12.93 o 
 -14   7   7      345.53      394.99     33.47 o 
 -13   7   7      262.44      277.44     21.94 o 
 -12   7   7     1456.79     1484.30    101.63 o 
 -11   7   7       84.58       96.64     12.13 o 
 -10   7   7      917.72      940.44     31.48 o 
  -9   7   7      328.18      266.17     18.63 o 
  -8   7   7      233.57      258.20     15.11 o 
  -7   7   7     1400.30     1325.34     39.97 o 
  -6   7   7     1444.03     1485.15     26.64 o 
  -5   7   7      539.21      542.70     12.29 o 
  -4   7   7     1503.71     1483.18     21.21 o 
  -3   7   7      481.02      449.96     11.22 o 
  -2   7   7     1526.69     1462.92     21.17 o 
  -1   7   7      666.57      654.01     13.70 o 
   0   7   7      340.98      379.37     12.33 o 
   1   7   7        0.03       -0.35      2.08 o 
   2   7   7     2187.27     2169.70     40.96 o 
   3   7   7       58.04       54.87      5.79 o 
   4   7   7       13.34       15.45      4.04 o 
   5   7   7      123.05      121.74      9.00 o 
   6   7   7      643.56      589.51     16.78 o 
   7   7   7     1745.35     1667.29     29.75 o 
   8   7   7      466.65      430.54     18.34 o 
   9   7   7        0.35        5.04      4.25 o 
  10   7   7      142.03      150.13     17.17 o 
  11   7   7      224.65      205.75     16.27 o 
  12   7   7      397.75      392.04     22.74 o 
  13   7   7       98.59      116.69     12.82 o 
  14   7   7      471.37      538.99     34.16 o 
 -16   8   7     1102.47     1199.59     57.45 o 
 -15   8   7      319.83      328.13     25.54 o 
 -14   8   7       41.14       54.40     10.61 o 
 -13   8   7      195.42      188.63     18.88 o 
 -12   8   7       57.24       63.24     10.81 o 
 -11   8   7      132.51      127.32     18.99 o 
 -10   8   7       80.38       68.13     11.12 o 
  -9   8   7      243.39      222.58     18.50 o 
  -8   8   7        7.97       -1.14      5.95 o 
  -7   8   7      276.91      244.80     12.36 o 
  -6   8   7      110.43      112.68      9.06 o 
  -5   8   7       71.50       68.36      7.13 o 
  -4   8   7      208.93      219.15      8.92 o 
  -3   8   7        6.10        5.21      2.95 o 
  -2   8   7      811.51      755.73     17.75 o 
  -1   8   7       33.54       26.46      4.19 o 
   0   8   7      840.40      854.02     16.67 o 
   1   8   7      911.90      870.71     20.90 o 
   2   8   7      163.93      163.40      9.73 o 
   3   8   7      409.48      342.08     16.62 o 
   4   8   7      485.56      448.66     14.33 o 
   5   8   7      639.90      594.33     26.28 o 
   6   8   7     1424.64     1253.43     30.22 o 
   7   8   7      128.08      112.20      9.57 o 
   8   8   7       36.10       27.99      5.83 o 
   9   8   7      227.16      209.02     13.38 o 
  10   8   7      100.12      103.03     11.57 o 
  11   8   7      114.74      143.41     22.73 o 
  12   8   7      154.60      129.50     13.48 o 
  13   8   7      431.34      438.53     24.89 o 
 -15   9   7      277.54      320.91     25.46 o 
 -14   9   7     1703.67     1684.87     51.19 o 
 -13   9   7      145.11      130.28     15.94 o 
 -12   9   7      309.93      332.38     24.94 o 
 -11   9   7       10.07       19.42      7.31 o 
 -10   9   7       92.84      110.32     24.95 o 
  -9   9   7      744.17      687.05     28.05 o 
  -8   9   7      178.52      171.33     16.18 o 
  -7   9   7      526.22      508.37     17.02 o 
  -6   9   7      492.52      535.27     26.50 o 
  -5   9   7     4256.19     4064.32     72.26 o 
  -4   9   7      979.24      936.13     22.31 o 
  -3   9   7     1459.63     1443.77     38.85 o 
  -2   9   7      376.97      322.90     12.33 o 
  -1   9   7      622.88      605.94     14.69 o 
   0   9   7     5631.77     5318.20     62.68 o 
   1   9   7      176.04      152.66      9.49 o 
   2   9   7      740.13      681.37     17.34 o 
   3   9   7      736.73      671.69     17.75 o 
   4   9   7     2533.12     2402.93     41.71 o 
   5   9   7      755.81      756.15     24.59 o 
   6   9   7      356.94      342.35     16.05 o 
   7   9   7      418.85      388.52     16.76 o 
   8   9   7      110.06      100.26      9.87 o 
   9   9   7      338.52      328.26     19.99 o 
  10   9   7      477.69      442.03     24.03 o 
  11   9   7      806.13      887.45     29.61 o 
  12   9   7       40.93       53.63     15.17 o 
  13   9   7      611.56      662.36     44.55 o 
 -14  10   7       16.57       18.06     10.47 o 
 -13  10   7       12.98       25.70     12.29 o 
 -12  10   7       23.32       22.52      8.07 o 
 -11  10   7       41.24       39.19      9.57 o 
 -10  10   7      157.21      170.40     39.43 o 
  -9  10   7      106.84      116.15     14.24 o 
  -8  10   7       52.71       58.83     10.39 o 
  -7  10   7      102.09       99.06     12.39 o 
  -6  10   7      117.46      109.63     12.24 o 
  -5  10   7       77.30       91.92      8.99 o 
  -4  10   7      283.13      279.60     15.02 o 
  -3  10   7       43.91       62.95      7.57 o 
  -2  10   7        0.02        3.09      3.48 o 
  -1  10   7       51.16       72.26      7.80 o 
   0  10   7      383.50      317.02     13.36 o 
   1  10   7      803.43      732.39     18.34 o 
   2  10   7       16.28       16.52      4.43 o 
   3  10   7      142.13      141.20     10.28 o 
   4  10   7      777.90      679.83     19.00 o 
   5  10   7      197.44      178.60     12.10 o 
   6  10   7        8.55        8.16      4.14 o 
   7  10   7       66.93       61.99      7.91 o 
   8  10   7       40.87       52.59      7.87 o 
   9  10   7      164.55      142.22     14.04 o 
  10  10   7        8.34        3.26      4.98 o 
  11  10   7      710.48      681.73     26.37 o 
  12  10   7        3.96       21.18     11.20 o 
 -13  11   7       99.82      115.95     15.70 o 
 -12  11   7      529.19      570.62     54.65 o 
 -11  11   7        8.85        6.21      6.02 o 
 -10  11   7      304.31      322.65     24.61 o 
  -9  11   7      131.19      143.97     16.42 o 
  -8  11   7      269.96      274.23     21.51 o 
  -7  11   7      837.36      853.16     31.99 o 
  -6  11   7      166.99      174.03     16.60 o 
  -5  11   7      126.56      118.15     10.24 o 
  -4  11   7      118.01      130.70     10.77 o 
  -3  11   7      660.74      676.17     20.39 o 
  -2  11   7     1389.54     1327.48     29.80 o 
  -1  11   7      244.83      222.87     14.40 o 
   0  11   7      416.34      289.49     13.92 o 
   1  11   7     1457.60     1416.21     27.08 o 
   2  11   7       49.47       53.44      7.03 o 
   3  11   7      532.01      561.10     17.49 o 
   4  11   7      307.73      281.27     14.98 o 
   5  11   7       47.35       37.26      6.61 o 
   6  11   7      110.27      108.56     10.44 o 
   7  11   7      516.92      563.09     19.49 o 
   8  11   7        1.42       -1.07      4.56 o 
   9  11   7        2.21        3.11     10.11 o 
  10  11   7      102.57       77.27     10.93 o 
  11  11   7     1051.51     1020.68     55.50 o 
 -12  12   7       48.60       48.99     10.58 o 
 -11  12   7       30.21       22.04      9.41 o 
 -10  12   7       21.70        5.83     13.75 o 
  -9  12   7        9.81        2.57      6.08 o 
  -8  12   7      411.80      430.07     28.31 o 
  -7  12   7      302.01      294.01     22.72 o 
  -6  12   7       27.41       44.21      9.12 o 
  -5  12   7       86.43       74.91     21.79 o 
  -4  12   7       30.90       24.10      6.37 o 
  -3  12   7       58.03       50.10      7.71 o 
  -2  12   7        9.26        7.87     11.09 o 
  -1  12   7      210.24      200.34     14.57 o 
   0  12   7        0.27        4.27      4.61 o 
   1  12   7       42.98       37.16      7.48 o 
   2  12   7       34.43       41.38      6.50 o 
   3  12   7       93.36       92.68      9.84 o 
   4  12   7       95.04       94.66      9.38 o 
   5  12   7       35.50       37.31      6.90 o 
   6  12   7      831.70      782.06     23.21 o 
   7  12   7       80.35       91.44     10.13 o 
   8  12   7       85.72       97.22     10.37 o 
   9  12   7      879.97      928.82     30.75 o 
  10  12   7       10.50        5.60      7.06 o 
 -11  13   7      189.56      194.74     30.18 o 
 -10  13   7       12.24       16.32      7.87 o 
  -9  13   7      405.72      405.88     43.57 o 
  -8  13   7      537.20      538.26     40.53 o 
  -7  13   7        8.18       10.70      7.10 o 
  -6  13   7       32.07       27.16      8.00 o 
  -5  13   7      222.46      196.44     27.02 o 
  -4  13   7       86.78       84.08     15.82 o 
  -3  13   7      190.68      211.23     15.15 o 
  -2  13   7       69.19       76.79      9.34 o 
  -1  13   7      211.44      185.21     14.24 o 
   0  13   7       49.83       28.43      7.11 o 
   1  13   7        3.68        4.25      4.91 o 
   2  13   7      234.73      278.19     18.38 o 
   3  13   7      181.72      183.11     13.13 o 
   4  13   7        1.99        3.66      4.37 o 
   5  13   7        2.20        9.87      4.88 o 
   6  13   7      676.36      678.08     22.20 o 
   7  13   7      895.43      882.62     25.74 o 
   8  13   7       23.63       27.98     10.32 o 
  -9  14   7      102.55      113.68     23.13 o 
  -8  14   7        4.41        1.51      5.57 o 
  -7  14   7      260.19      227.36     31.40 o 
  -6  14   7      357.35      399.70     40.16 o 
  -5  14   7       15.44       19.23      9.49 o 
  -4  14   7       93.86      146.30     24.83 o 
  -3  14   7       37.53       55.53     11.32 o 
  -2  14   7       27.09       16.38      5.84 o 
  -1  14   7       74.28       71.79      9.43 o 
   0  14   7      160.37      176.23     25.59 o 
   1  14   7       55.31       59.46      9.15 o 
   2  14   7      131.03      131.46     13.03 o 
   3  14   7       98.73       96.48     11.25 o 
   4  14   7       20.07       29.63      6.77 o 
   5  14   7       17.78       20.07      5.37 o 
   6  14   7      108.79      100.44     10.07 o 
   7  14   7       16.33       16.80     11.93 o 
  -5  15   7        9.17        1.46      5.84 o 
  -4  15   7       89.52       85.69     18.50 o 
  -3  15   7       68.71       60.86     16.07 o 
  -2  15   7      345.70      242.25     74.85 o 
  -1  15   7       37.15       31.09      5.44 o 
   0  15   7       58.21       58.41      8.59 o 
   1  15   7      282.97      268.13     18.36 o 
   2  15   7       18.58       12.32      5.17 o 
   3  15   7      496.02      481.77     23.64 o 
   4  15   7      430.95      505.84     37.00 o 
   0  16   7       14.83       16.07     12.41 o 
   1  16   7      117.21      126.58     22.64 o 
 -14   0   8      307.95      321.56     30.43 o 
 -12   0   8     2468.58     2454.89     45.44 o 
 -10   0   8     2487.17     2323.23     40.29 o 
  -8   0   8    11154.33    10883.31    115.98 o 
  -6   0   8     5462.62     5230.32     59.82 o 
  -4   0   8      885.78      907.97     26.78 o 
  -2   0   8      173.41      132.94      5.62 o 
   0   0   8    21700.81    23786.93    310.61 o 
   2   0   8    18957.78    21287.81    252.19 o 
   4   0   8      561.94      529.43     12.64 o 
   6   0   8     3282.69     3187.01     46.20 o 
   8   0   8     3590.19     3565.76     59.12 o 
  10   0   8      162.79      170.79     15.13 o 
  12   0   8      432.01      392.89     38.46 o 
  14   0   8      314.92      281.40     35.78 o 
 -16   1   8       69.04       69.38     16.07 o 
 -15   1   8        2.78       -6.82      7.55 o 
 -14   1   8       57.88       63.28     10.43 o 
 -13   1   8       80.41       77.23     11.02 o 
 -12   1   8      490.90      494.14     17.04 o 
 -11   1   8       69.42       63.49      6.03 o 
 -10   1   8      251.31      258.94     11.66 o 
  -9   1   8      163.46      160.93      7.91 o 
  -8   1   8      290.88      316.38      9.47 o 
  -7   1   8      408.19      463.42      9.34 o 
  -6   1   8     8663.84     9244.64     78.99 o 
  -5   1   8      189.68      206.91      5.73 o 
  -4   1   8       90.73       91.78      4.76 o 
  -3   1   8     3551.78     3627.29     72.23 o 
  -2   1   8     2592.66     2817.32     24.38 o 
  -1   1   8      213.02      215.97      6.05 o 
   0   1   8      253.91      293.30      6.93 o 
   1   1   8      479.14      514.46      9.95 o 
   2   1   8      140.09      141.42      6.23 o 
   3   1   8      209.49      239.96      7.74 o 
   4   1   8        0.62        4.82      2.08 o 
   5   1   8       79.74       88.10      4.58 o 
   6   1   8      505.53      531.72     14.38 o 
   7   1   8      726.83      750.97     14.46 o 
   8   1   8      148.25      145.81      9.20 o 
   9   1   8      142.44      130.29      9.06 o 
  10   1   8     1682.62     1637.38     30.25 o 
  11   1   8       12.33       13.47      5.75 o 
  12   1   8       55.28       56.67      8.70 o 
  13   1   8       34.28        8.90      7.14 o 
  14   1   8      181.88      148.25     26.29 o 
  15   1   8       12.79        6.64     11.08 o 
 -17   2   8       67.34       35.05     11.44 o 
 -16   2   8        3.14        5.36     10.71 o 
 -15   2   8      157.25      114.41     20.93 o 
 -14   2   8      284.01      280.42     30.43 o 
 -13   2   8       45.69       46.04      7.97 o 
 -12   2   8       97.78       92.00      8.83 o 
 -11   2   8      745.99      726.70     17.44 o 
 -10   2   8     3366.46     3228.66     50.52 o 
  -9   2   8        6.55        6.34      2.70 o 
  -8   2   8     1705.66     1700.20     21.40 o 
  -7   2   8     2030.26     2182.71     23.72 o 
  -6   2   8      118.02      137.95      8.68 o 
  -5   2   8    11422.00    12486.90    147.75 o 
  -4   2   8     4523.62     4784.30     47.38 o 
  -3   2   8     2143.91     2098.69     27.85 o 
  -2   2   8      540.98      423.51     10.05 o 
  -1   2   8       97.29      101.75      5.31 o 
   0   2   8        2.06        0.21      1.51 o 
   1   2   8    12352.10    13246.33     95.07 o 
   2   2   8     1035.99     1112.52     16.24 o 
   3   2   8     1363.00     1396.31     19.46 o 
   4   2   8     4426.73     4741.92     34.35 o 
   5   2   8       36.00       28.57      3.48 o 
   6   2   8      946.21      886.59     15.22 o 
   7   2   8     3074.40     3019.98     32.01 o 
   8   2   8     1936.72     1919.98     25.27 o 
   9   2   8       24.06       20.59      6.92 o 
  10   2   8      340.95      326.98     17.88 o 
  11   2   8      467.42      493.44     19.38 o 
  12   2   8      350.41      349.21     19.62 o 
  13   2   8       34.61       35.94     12.83 o 
  14   2   8      387.66      377.19     35.91 o 
  15   2   8       29.49       38.52     10.98 o 
 -18   3   8        1.40       -8.03      8.03 o 
 -17   3   8       19.20       21.42     11.44 o 
 -16   3   8      118.98      148.25     24.34 o 
 -15   3   8       54.07       80.82     18.26 o 
 -14   3   8      134.78      145.40     14.70 o 
 -13   3   8       40.79       44.44      8.48 o 
 -12   3   8      116.02      119.54     12.40 o 
 -11   3   8       43.01       41.22      5.98 o 
 -10   3   8      309.93      263.08     13.46 o 
  -9   3   8      215.69      226.80      8.54 o 
  -8   3   8      178.74      179.13      8.64 o 
  -7   3   8      855.69      909.15     14.17 o 
  -6   3   8       19.80        8.31      2.10 o 
  -5   3   8     1493.66     1537.94     17.29 o 
  -4   3   8      457.71      509.56     10.02 o 
  -3   3   8     1018.49     1111.30     13.70 o 
  -2   3   8      268.08      291.39      6.73 o 
  -1   3   8      209.13      217.93      6.75 o 
   0   3   8      992.01     1115.44     15.47 o 
   1   3   8      286.34      313.80      8.15 o 
   2   3   8      364.97      373.23      9.22 o 
   3   3   8       45.78       40.71      4.12 o 
   4   3   8     1617.19     1878.68     21.85 o 
   5   3   8      166.60      196.39      7.86 o 
   6   3   8      873.12      845.32     14.94 o 
   7   3   8       62.64       50.06      5.83 o 
   8   3   8      199.59      221.02     10.37 o 
   9   3   8       88.98       77.29      9.03 o 
  10   3   8      291.54      308.71     17.56 o 
  11   3   8       36.67       29.63      7.04 o 
  12   3   8       41.57       31.73      7.56 o 
  13   3   8      232.67      259.90     17.91 o 
  14   3   8       17.97       17.91      6.80 o 
  15   3   8       32.71       31.64      8.77 o 
 -18   4   8       10.50       17.77      9.74 o 
 -17   4   8       93.17       95.67     19.23 o 
 -16   4   8      995.27      996.09     53.55 o 
 -15   4   8       41.53       48.68     15.82 o 
 -14   4   8      397.24      396.66     22.02 o 
 -13   4   8      576.80      519.63     22.98 o 
 -12   4   8     1516.62     1481.52    123.42 o 
 -11   4   8       76.96       60.44      9.53 o 
 -10   4   8      990.59      981.28     21.51 o 
  -9   4   8       25.54       34.56      4.25 o 
  -8   4   8       71.28       73.11      5.26 o 
  -7   4   8      152.85      130.75      6.22 o 
  -6   4   8      382.08      394.63     12.30 o 
  -5   4   8     3061.73     3395.39     31.97 o 
  -4   4   8      867.16      971.40     13.76 o 
  -3   4   8      681.33      773.45     12.20 o 
  -2   4   8     4389.75     4457.93     39.01 o 
  -1   4   8       18.22        9.34      2.23 o 
   0   4   8       56.76       43.09      3.86 o 
   1   4   8    11274.16    12528.38     92.99 o 
   2   4   8      436.36      430.41     10.36 o 
   3   4   8     3722.56     3978.54     39.32 o 
   4   4   8        4.62       -0.21      2.55 o 
   5   4   8      281.84      294.51      8.73 o 
   6   4   8      180.76      159.64     10.00 o 
   7   4   8     2916.37     2864.67     65.00 o 
   8   4   8     1013.03      984.05     21.38 o 
   9   4   8      848.99      771.70     26.40 o 
  10   4   8        0.06       -3.76      3.76 o 
  11   4   8       56.11       60.96      9.17 o 
  12   4   8      326.15      342.43     20.34 o 
  13   4   8      101.08       88.38     10.96 o 
  14   4   8      581.52      617.84     24.44 o 
  15   4   8      139.67      155.55     18.20 o 
 -17   5   8       25.65       35.30     13.39 o 
 -16   5   8       86.43      119.76     23.61 o 
 -15   5   8       96.28       95.23     12.57 o 
 -14   5   8       59.68       48.43      9.59 o 
 -13   5   8        6.02        4.11      4.94 o 
 -12   5   8        0.28       -3.46      4.26 o 
 -11   5   8     1364.54     1285.92     35.49 o 
 -10   5   8     2403.30     2241.55     46.92 o 
  -9   5   8       10.38       11.92      5.58 o 
  -8   5   8      389.21      353.81     12.79 o 
  -7   5   8        0.04       -1.90      1.90 o 
  -6   5   8      252.69      258.01      7.86 o 
  -5   5   8        7.74        4.91      2.46 o 
  -4   5   8      101.60       99.49      5.48 o 
  -3   5   8     1445.19     1455.71     19.11 o 
  -2   5   8       67.39       61.91      4.62 o 
  -1   5   8       25.88       23.12      3.14 o 
   0   5   8     1994.89     2010.35     24.23 o 
   1   5   8      836.43      867.90     15.10 o 
   2   5   8      664.94      676.87     13.37 o 
   3   5   8      212.48      213.08     11.55 o 
   4   5   8       43.18       52.65      6.98 o 
   5   5   8       33.67       38.03      5.08 o 
   6   5   8      594.61      540.85     15.05 o 
   7   5   8      701.07      625.54     21.01 o 
   8   5   8       27.90       20.95      4.85 o 
   9   5   8       68.94       71.90     11.56 o 
  10   5   8      247.71      261.62     17.49 o 
  11   5   8      250.65      266.24     17.74 o 
  12   5   8       15.87       15.76      6.76 o 
  13   5   8      243.79      250.39     26.83 o 
  14   5   8      184.68      195.45     16.72 o 
  15   5   8      182.02      171.61     25.80 o 
 -17   6   8      363.15      368.06     39.92 o 
 -16   6   8      679.00      695.22     46.98 o 
 -15   6   8       10.58       22.04      7.29 o 
 -14   6   8     1458.48     1491.17     51.36 o 
 -13   6   8     1188.54     1224.28     72.91 o 
 -12   6   8       11.37       12.79      6.16 o 
 -11   6   8       53.31       55.22      9.94 o 
 -10   6   8        9.35       13.33      5.54 o 
  -9   6   8        9.88       17.80     20.20 o 
  -8   6   8        0.15        1.16      2.86 o 
  -7   6   8       63.93       92.94      6.03 o 
  -6   6   8      466.72      499.68     11.37 o 
  -5   6   8       59.00       47.23      4.41 o 
  -4   6   8      633.09      611.46     13.42 o 
  -3   6   8     1593.65     1673.27     30.19 o 
  -2   6   8     1437.82     1458.48     20.47 o 
  -1   6   8      528.04      483.26     11.91 o 
   0   6   8     6107.78     6102.29     53.91 o 
   1   6   8       17.01       22.29      4.19 o 
   2   6   8      497.30      472.45     11.48 o 
   3   6   8      484.90      468.90     10.58 o 
   4   6   8      465.83      430.57     12.89 o 
   5   6   8      269.83      291.88     24.35 o 
   6   6   8       29.98       38.54      5.58 o 
   7   6   8        1.15       -1.35      3.42 o 
   8   6   8      913.35      908.04     21.82 o 
   9   6   8       97.02       92.55      9.02 o 
  10   6   8       10.90       21.23      6.36 o 
  11   6   8       12.78        2.48      5.65 o 
  12   6   8       80.07       96.84     11.78 o 
  13   6   8       14.28       20.36      6.19 o 
  14   6   8      363.72      322.52     21.05 o 
 -16   7   8       54.97       33.35     13.88 o 
 -15   7   8       77.07       74.86     12.02 o 
 -14   7   8     3207.16     3223.90     69.34 o 
 -13   7   8       29.70       27.86      8.26 o 
 -12   7   8        0.72       11.48     12.29 o 
 -11   7   8      374.82      333.62     22.38 o 
 -10   7   8      805.83      751.98     27.98 o 
  -9   7   8        3.85       10.89     11.81 o 
  -8   7   8      117.02      106.32     11.82 o 
  -7   7   8      883.43      851.01     25.76 o 
  -6   7   8       11.34        8.82      2.68 o 
  -5   7   8      128.07      128.24     17.22 o 
  -4   7   8      917.32      856.55     15.80 o 
  -3   7   8      173.82      188.73     12.44 o 
  -2   7   8        1.18       -0.40      2.27 o 
  -1   7   8      453.84      410.37     11.04 o 
   0   7   8      148.84      158.19      8.24 o 
   1   7   8      237.92      239.37      9.17 o 
   2   7   8      112.51      147.21     10.19 o 
   3   7   8        3.00        3.09      4.04 o 
   4   7   8     3292.31     2901.34     37.96 o 
   5   7   8      306.63      288.17     13.53 o 
   6   7   8      121.16      102.05      8.67 o 
   7   7   8      437.80      394.82     15.57 o 
   8   7   8        2.33       -1.33      3.64 o 
   9   7   8        2.18        0.23      5.24 o 
  10   7   8     2282.21     2159.22     44.50 o 
  11   7   8       27.18       37.35      8.51 o 
  12   7   8       12.33       11.12      6.08 o 
  13   7   8       26.54       44.14      8.05 o 
 -16   8   8       80.73      130.72     18.26 o 
 -15   8   8       17.54        8.91      6.08 o 
 -14   8   8      161.00      151.85     17.14 o 
 -13   8   8        0.05        3.77      5.70 o 
 -12   8   8      808.43      893.19     33.58 o 
 -11   8   8       44.68       58.77     10.26 o 
 -10   8   8       52.33       58.79     10.00 o 
  -9   8   8       56.64       55.90      9.88 o 
  -8   8   8       18.07        8.94      5.44 o 
  -7   8   8       35.38       22.84      6.71 o 
  -6   8   8      375.33      381.34     16.03 o 
  -5   8   8      151.60      133.69      9.52 o 
  -4   8   8      970.01      958.78     17.74 o 
  -3   8   8     1751.49     1724.75     24.82 o 
  -2   8   8     3903.67     3774.44     40.59 o 
  -1   8   8       53.21       52.48      5.33 o 
   0   8   8      840.89      874.92     18.20 o 
   1   8   8     3415.33     3312.84     45.68 o 
   2   8   8      932.57      908.02     19.57 o 
   3   8   8      300.11      321.35     14.16 o 
   4   8   8      317.46      288.68     13.57 o 
   5   8   8       27.45       33.90      5.76 o 
   6   8   8      514.86      450.05     15.45 o 
   7   8   8      206.50      218.67     13.07 o 
   8   8   8      248.83      222.99     13.64 o 
   9   8   8      470.55      464.40     18.44 o 
  10   8   8       98.68      149.14     23.96 o 
  11   8   8        6.91       13.69      6.61 o 
  12   8   8      996.52     1035.85     32.36 o 
  13   8   8       22.19       46.75      8.26 o 
 -16   9   8      102.07      123.42     17.53 o 
 -15   9   8       84.76      102.26     14.75 o 
 -14   9   8     1388.04     1443.75     63.05 o 
 -13   9   8       57.38       57.90     11.00 o 
 -12   9   8      495.03      469.63     31.28 o 
 -11   9   8       26.33       30.39     15.09 o 
 -10   9   8       31.85       45.64     17.16 o 
  -9   9   8      120.93      133.95     22.03 o 
  -8   9   8      136.66      130.47     14.02 o 
  -7   9   8        1.91        5.15      4.37 o 
  -6   9   8        5.49        1.71      2.98 o 
  -5   9   8       45.03       38.31      5.77 o 
  -4   9   8      415.20      377.48     14.07 o 
  -3   9   8       88.21       86.57      6.88 o 
  -2   9   8      729.37      679.31     15.72 o 
  -1   9   8      164.29      173.96      9.92 o 
   0   9   8       33.64       38.63      6.12 o 
   1   9   8      233.95      266.15     12.83 o 
   2   9   8      303.69      298.67     13.77 o 
   3   9   8      151.07      140.56     10.54 o 
   4   9   8      500.21      459.32     15.29 o 
   5   9   8      184.78      179.59     12.16 o 
   6   9   8      472.80      430.97     16.27 o 
   7   9   8       13.22        8.23      4.39 o 
   8   9   8       46.19       29.99      6.22 o 
   9   9   8      708.87      665.88     21.31 o 
  10   9   8      199.05      240.18     19.66 o 
  11   9   8      357.60      400.24     23.65 o 
  12   9   8       58.48       54.98      8.58 o 
 -15  10   8       74.28       71.08     14.12 o 
 -14  10   8       25.63       32.79      8.41 o 
 -13  10   8      599.86      640.88     35.17 o 
 -12  10   8      407.03      391.73     27.41 o 
 -11  10   8        0.86       -3.41     13.39 o 
 -10  10   8      348.95      320.63     39.31 o 
  -9  10   8      105.00      112.06     13.96 o 
  -8  10   8      555.18      569.88     32.86 o 
  -7  10   8       71.55       77.53     11.25 o 
  -6  10   8      338.02      358.12     39.07 o 
  -5  10   8      838.87      828.61     22.02 o 
  -4  10   8       10.79       14.35      6.43 o 
  -3  10   8      770.95      677.64     19.52 o 
  -2  10   8       10.72       31.03      5.65 o 
  -1  10   8       12.99        9.66      4.05 o 
   0  10   8      364.82      397.59     13.48 o 
   1  10   8       15.75       14.26      4.23 o 
   2  10   8     1318.56     1222.08     28.35 o 
   3  10   8        1.64        2.15      3.58 o 
   4  10   8        0.10        0.55      3.52 o 
   5  10   8       38.44       41.99      6.62 o 
   6  10   8      260.55      233.60     14.83 o 
   7  10   8      843.52      813.29     27.58 o 
   8  10   8        1.95       -1.59      4.18 o 
   9  10   8      161.07      164.05     12.96 o 
  10  10   8      734.51      751.66     27.40 o 
  11  10   8      168.54      163.18     15.02 o 
 -13  11   8       36.99       48.17     10.23 o 
 -12  11   8       33.55       38.60      9.77 o 
 -11  11   8        3.28        9.64     11.32 o 
 -10  11   8       67.78       92.41     13.91 o 
  -9  11   8        0.00        1.68      4.90 o 
  -8  11   8        3.92       14.69      6.41 o 
  -7  11   8        0.31       -3.22      4.50 o 
  -6  11   8       29.35       32.52      7.83 o 
  -5  11   8        4.88       10.33      5.20 o 
  -4  11   8       38.76       42.40      8.44 o 
  -3  11   8       15.35        6.75     10.10 o 
  -2  11   8        7.13        9.84      5.40 o 
  -1  11   8        0.01        3.00      4.14 o 
   0  11   8        8.49        1.29      4.43 o 
   1  11   8       11.14        7.44      3.78 o 
   2  11   8        0.37        0.04      3.22 o 
   3  11   8        5.93        6.13      4.04 o 
   4  11   8        1.57        1.69      4.43 o 
   5  11   8      107.57      113.59     10.39 o 
   6  11   8        9.33       13.81      5.39 o 
   7  11   8      131.74      138.34     11.94 o 
   8  11   8      298.82      303.30     17.33 o 
   9  11   8      525.97      519.39     26.57 o 
  10  11   8       20.44       19.70      6.25 o 
 -12  12   8        6.28       10.84     16.67 o 
 -11  12   8      237.71      300.13     33.96 o 
 -10  12   8        0.27       -0.39      8.88 o 
  -9  12   8      164.75      151.82     24.59 o 
  -8  12   8      224.43      225.60     48.56 o 
  -7  12   8      334.11      356.85     25.65 o 
  -6  12   8      472.35      465.77     25.54 o 
  -5  12   8      122.01      121.94     14.46 o 
  -4  12   8       85.11       79.11     17.28 o 
  -3  12   8       17.71       34.92      7.42 o 
  -2  12   8      206.29      224.65     16.13 o 
  -1  12   8       41.26       40.63      7.09 o 
   0  12   8      820.24      832.52     25.08 o 
   1  12   8      102.51      116.51     11.51 o 
   2  12   8      209.49      177.78     12.27 o 
   3  12   8      260.45      254.27     14.74 o 
   4  12   8     1174.65     1169.86     27.41 o 
   5  12   8       80.11       80.21      9.30 o 
   6  12   8       29.97       37.31      7.50 o 
   7  12   8       14.53       17.03      5.55 o 
   8  12   8      177.06      189.26     15.78 o 
   9  12   8      114.41      109.94     12.58 o 
 -11  13   8       17.35        6.57     12.66 o 
 -10  13   8        8.74       -0.95      5.81 o 
  -9  13   8      165.22      183.98     19.37 o 
  -8  13   8       85.65       87.11     13.32 o 
  -7  13   8      215.12      213.98     29.21 o 
  -6  13   8       53.23       71.81     16.80 o 
  -5  13   8      169.48      181.35     17.55 o 
  -4  13   8      308.23      334.96     23.99 o 
  -3  13   8      184.65      199.12     18.74 o 
  -2  13   8      101.80      114.71     12.46 o 
  -1  13   8      131.07      131.52     12.03 o 
   0  13   8      317.59      310.02     18.60 o 
   1  13   8      160.17      141.26     13.43 o 
   2  13   8      202.47      217.63     16.49 o 
   3  13   8      115.15       78.08      8.99 o 
   4  13   8      594.69      597.15     24.31 o 
   5  13   8       70.80       76.08      8.94 o 
   6  13   8       33.68       42.49      7.21 o 
   7  13   8      437.08      410.50     20.63 o 
   8  13   8      236.93      230.63     21.86 o 
  -9  14   8      102.71      114.41     23.37 o 
  -8  14   8        1.20       20.93     10.22 o 
  -7  14   8       53.82       30.43     11.93 o 
  -6  14   8      638.99      691.32     46.01 o 
  -5  14   8       61.61       96.88     21.18 o 
  -4  14   8      129.18      174.78     26.53 o 
  -3  14   8      176.77      215.93     19.36 o 
  -2  14   8       81.88       79.64     18.38 o 
  -1  14   8       51.03       44.22      8.76 o 
   0  14   8       60.36       66.23      9.19 o 
   1  14   8      505.07      554.24     23.28 o 
   2  14   8      169.62      144.82     13.71 o 
   3  14   8     1665.83     1712.43     40.99 o 
   4  14   8      554.10      556.33     26.82 o 
   5  14   8       38.38       55.10      7.55 o 
   6  14   8       73.92       55.46     16.80 o 
  -5  15   8       27.78       34.08     12.41 o 
  -4  15   8       90.17      106.13     20.45 o 
  -3  15   8        6.91        4.14      6.82 o 
  -2  15   8      189.29      206.84     19.88 o 
  -1  15   8       46.26       63.01     11.96 o 
   0  15   8       32.95       37.21     11.32 o 
   1  15   8      397.20      430.29     21.73 o 
   2  15   8      200.48      197.22     16.48 o 
   3  15   8        0.67       -0.28     11.81 o 
   4  15   8      129.65      102.24     15.58 o 
  -1  16   8       74.13       76.92     19.47 o 
 -15   0   9      173.02      199.61     24.83 o 
 -13   0   9       57.25       56.96     14.12 o 
 -11   0   9        5.43       13.14      9.01 o 
  -9   0   9      260.01      237.73     11.34 o 
  -7   0   9       93.19      109.94      6.46 o 
  -5   0   9      640.21      649.97     12.58 o 
  -3   0   9     1632.77     1655.39     22.78 o 
  -1   0   9       13.27        8.17      2.92 o 
   1   0   9       84.31       90.14      7.76 o 
   3   0   9     3046.44     3142.51     68.04 o 
   5   0   9        2.33        3.08      3.03 o 
   7   0   9     8203.04     8096.90     79.94 o 
   9   0   9        0.68        0.87      4.71 o 
  11   0   9       10.14       14.26      6.49 o 
  13   0   9       52.16       59.88     18.99 o 
  15   0   9        0.95       12.90     14.61 o 
 -15   1   9      131.77      150.68     22.40 o 
 -14   1   9       23.54       24.68      7.25 o 
 -13   1   9        7.75        2.68      5.68 o 
 -12   1   9        8.65       14.15      6.71 o 
 -11   1   9       59.75       67.35      7.20 o 
 -10   1   9      235.66      220.87     10.71 o 
  -9   1   9      142.97      165.11      6.69 o 
  -8   1   9     1570.71     1511.82     21.95 o 
  -7   1   9     2659.95     2832.84     27.56 o 
  -6   1   9     2673.14     2476.39     23.61 o 
  -5   1   9     1031.77     1031.68     16.68 o 
  -4   1   9        4.66       -0.28      1.82 o 
  -3   1   9     3472.91     3659.93     37.80 o 
  -2   1   9      103.72      103.18      7.62 o 
  -1   1   9      814.16      933.91     14.30 o 
   0   1   9     7598.53     9268.64     69.31 o 
   1   1   9     7642.02     8162.73     63.69 o 
   2   1   9     2290.58     2590.90     28.14 o 
   3   1   9     3208.78     3484.36     35.58 o 
   4   1   9     4739.78     5012.79     36.75 o 
   5   1   9      617.38      606.38     10.39 o 
   6   1   9     1408.85     1470.63     17.48 o 
   7   1   9     2957.44     2821.16     31.03 o 
   8   1   9     3237.80     3214.28     47.96 o 
   9   1   9      415.29      407.06     13.77 o 
  10   1   9       37.99       38.05     10.54 o 
  11   1   9       15.35       17.95      6.12 o 
  12   1   9       59.21       63.50      9.09 o 
  13   1   9        1.20       -5.60     11.20 o 
  14   1   9      114.24      119.61     19.72 o 
  15   1   9       51.57       54.97     22.40 o 
 -17   2   9        4.74       10.95      8.52 o 
 -16   2   9        6.18        1.46      8.76 o 
 -15   2   9       96.31       83.49     18.26 o 
 -14   2   9       14.17        3.16      9.25 o 
 -13   2   9      102.68      102.18     11.76 o 
 -12   2   9        0.01       -1.59      3.01 o 
 -11   2   9        6.63        5.92      3.80 o 
 -10   2   9      164.17      165.98     15.37 o 
  -9   2   9      158.47      169.82      7.46 o 
  -8   2   9      463.17      445.58     10.54 o 
  -7   2   9      462.35      479.10      9.28 o 
  -6   2   9     3819.17     4070.01     45.15 o 
  -5   2   9     4990.04     5433.73     53.86 o 
  -4   2   9      707.87      766.66     14.52 o 
  -3   2   9      211.03      223.55      7.58 o 
  -2   2   9      115.15      119.31      4.16 o 
  -1   2   9      728.90      771.59     11.73 o 
   0   2   9        6.19        4.24      1.87 o 
   1   2   9      362.21      382.29      9.13 o 
   2   2   9      713.91      789.28     13.98 o 
   3   2   9      266.46      248.18      8.24 o 
   4   2   9       45.72       38.22      3.03 o 
   5   2   9      590.78      566.03     11.85 o 
   6   2   9        2.71        9.85      3.78 o 
   7   2   9       39.57       28.62      4.20 o 
   8   2   9     1064.49     1037.42     18.33 o 
   9   2   9        0.98       -2.84      2.84 o 
  10   2   9      109.79       97.99     10.47 o 
  11   2   9       26.70       15.03      6.24 o 
  12   2   9       28.30       35.10      7.55 o 
  13   2   9       68.01       89.39     11.08 o 
  14   2   9        0.63        7.56      6.75 o 
  15   2   9       47.26       55.26     19.47 o 
 -18   3   9      160.61      189.14     26.05 o 
 -17   3   9       43.82       28.48     12.41 o 
 -16   3   9       12.40       11.44     10.71 o 
 -15   3   9      311.52      297.71     32.86 o 
 -14   3   9      141.01      163.09     25.32 o 
 -13   3   9      183.80      232.99     40.53 o 
 -12   3   9       10.13        7.44      4.59 o 
 -11   3   9     1240.44     1159.38     24.63 o 
 -10   3   9     1045.38      998.06     30.35 o 
  -9   3   9        1.14        1.90      3.02 o 
  -8   3   9      952.03      924.58     18.64 o 
  -7   3   9       45.27       57.08      4.19 o 
  -6   3   9     4262.52     4316.73     58.75 o 
  -5   3   9     2239.35     2489.09     31.78 o 
  -4   3   9       79.23      103.01      6.62 o 
  -3   3   9       34.15       22.34      2.26 o 
  -2   3   9      189.43      173.67      7.06 o 
  -1   3   9      342.15      339.36      7.96 o 
   0   3   9      272.96      211.04      6.70 o 
   1   3   9        7.76        8.98      2.39 o 
   2   3   9      423.31      364.93      9.87 o 
   3   3   9      652.35      643.73     13.32 o 
   4   3   9     1366.35     1405.82     18.91 o 
   5   3   9     1622.97     1609.12     21.19 o 
   6   3   9        9.74        4.56      2.65 o 
   7   3   9      112.63       97.25      6.70 o 
   8   3   9     1949.56     1866.66     29.97 o 
   9   3   9      767.77      718.28     31.86 o 
  10   3   9      127.56      117.27     11.40 o 
  11   3   9       80.06       67.82      9.57 o 
  12   3   9      123.47      133.79     12.91 o 
  13   3   9      110.85      110.99     13.77 o 
  14   3   9      397.26      395.78     22.85 o 
 -18   4   9       25.96       22.40     10.22 o 
 -17   4   9        4.97       -0.73      7.06 o 
 -16   4   9       12.64        5.11     11.68 o 
 -15   4   9      130.65      153.60     26.05 o 
 -14   4   9       13.32       16.80     12.17 o 
 -13   4   9       14.33        9.27     10.95 o 
 -12   4   9       12.39       21.58      7.30 o 
 -11   4   9        7.81        6.69      9.98 o 
 -10   4   9       48.29       30.52      5.27 o 
  -9   4   9      626.39      686.09     17.56 o 
  -8   4   9      754.07      734.14     17.51 o 
  -7   4   9      266.10      278.44      9.85 o 
  -6   4   9      878.94      900.52     19.61 o 
  -5   4   9      277.61      336.44     11.42 o 
  -4   4   9      150.07      179.63      5.74 o 
  -3   4   9       21.63       20.58      2.60 o 
  -2   4   9      820.17      813.09     13.09 o 
  -1   4   9      318.44      302.47     10.65 o 
   0   4   9       55.58       47.42      5.13 o 
   1   4   9       24.65       29.16      3.63 o 
   2   4   9      108.65      102.85     10.22 o 
   3   4   9        0.70        0.84      1.99 o 
   4   4   9       68.82       57.79      4.73 o 
   5   4   9       53.11       59.00      4.91 o 
   6   4   9       81.20       79.90      5.89 o 
   7   4   9     1241.02     1170.47     28.22 o 
   8   4   9       25.54       21.78      4.79 o 
   9   4   9       12.34       11.52      4.38 o 
  10   4   9     1051.70      970.05     27.64 o 
  11   4   9      505.22      517.31     21.01 o 
  12   4   9      164.26      208.59     16.32 o 
  13   4   9      105.86      109.14     12.43 o 
  14   4   9       30.00       38.37      7.95 o 
  15   4   9        2.28        4.38      9.74 o 
 -17   5   9      167.49      198.88     29.21 o 
 -16   5   9       25.84       23.37     12.66 o 
 -15   5   9       35.86       47.47     16.31 o 
 -14   5   9      608.36      667.75     27.66 o 
 -13   5   9      128.89      134.81     18.01 o 
 -12   5   9       82.77      114.12     13.20 o 
 -11   5   9      582.66      502.25     21.90 o 
 -10   5   9     1146.54     1155.74     32.37 o 
  -9   5   9       23.74       17.70      4.23 o 
  -8   5   9       13.87       21.69      4.54 o 
  -7   5   9        5.94        2.82      2.18 o 
  -6   5   9      147.12      144.61      6.34 o 
  -5   5   9        5.46       13.02      4.05 o 
  -4   5   9     4030.90     4115.93     38.31 o 
  -3   5   9      425.34      426.82      9.82 o 
  -2   5   9     2695.47     2816.12     29.84 o 
  -1   5   9      164.95      172.16      7.23 o 
   0   5   9     4143.18     4212.70     40.55 o 
   1   5   9     4440.86     4631.18     56.23 o 
   2   5   9      751.32      735.68     14.50 o 
   3   5   9        0.97        0.22      2.03 o 
   4   5   9      398.15      455.08     10.80 o 
   5   5   9      989.00     1035.41     21.40 o 
   6   5   9       32.23       26.57      4.73 o 
   7   5   9        2.38        0.71      3.05 o 
   8   5   9      898.85      842.32     20.73 o 
   9   5   9       79.02       83.77      8.44 o 
  10   5   9     1197.06     1148.29     30.73 o 
  11   5   9       99.45      107.17     19.41 o 
  12   5   9       24.36       24.37     11.02 o 
  13   5   9       58.44       64.30      9.99 o 
  14   5   9      152.26      150.89     19.06 o 
 -17   6   9        0.99        5.11      8.76 o 
 -16   6   9      903.47      927.69     54.53 o 
 -15   6   9       51.30       63.53     19.23 o 
 -14   6   9      214.59      198.89     18.72 o 
 -13   6   9      110.94      104.61     20.33 o 
 -12   6   9      530.44      465.03     55.01 o 
 -11   6   9      163.95      182.52     16.31 o 
 -10   6   9      505.24      448.73     20.55 o 
  -9   6   9       76.57       79.47     12.17 o 
  -8   6   9      106.32      109.06     11.58 o 
  -7   6   9       23.72       19.87      4.08 o 
  -6   6   9      586.21      566.65     12.11 o 
  -5   6   9      434.60      466.17     10.88 o 
  -4   6   9        0.06        0.98      2.15 o 
  -3   6   9     1254.35     1259.53     25.68 o 
  -2   6   9     1131.98     1125.26     22.35 o 
  -1   6   9       10.53       19.09      3.41 o 
   0   6   9     2161.44     2264.17     29.39 o 
   1   6   9      699.82      656.19     13.91 o 
   2   6   9       47.01       58.79      5.22 o 
   3   6   9      413.19      479.94     11.11 o 
   4   6   9      502.46      429.02     15.01 o 
   5   6   9      603.25      580.48     16.65 o 
   6   6   9      449.24      381.82     14.72 o 
   7   6   9      742.47      650.95     25.96 o 
   8   6   9       48.59       37.15      6.07 o 
   9   6   9       20.22       17.52      5.15 o 
  10   6   9        2.97        3.19      5.38 o 
  11   6   9      242.41      309.06     19.94 o 
  12   6   9       53.39       61.48     10.19 o 
  13   6   9      124.95      119.12     13.24 o 
  14   6   9      145.22      140.46     22.88 o 
 -16   7   9      386.09      376.09     41.38 o 
 -15   7   9       85.73      122.44     24.34 o 
 -14   7   9      144.90      135.41     15.97 o 
 -13   7   9        6.59       27.60     10.71 o 
 -12   7   9      626.96      632.69     31.65 o 
 -11   7   9        0.51        9.15      4.50 o 
 -10   7   9       55.65       52.84      9.24 o 
  -9   7   9       22.07       32.30      7.45 o 
  -8   7   9       12.96        8.83      8.76 o 
  -7   7   9     1440.41     1435.59     36.12 o 
  -6   7   9      115.57      138.99      7.53 o 
  -5   7   9      498.12      444.91     11.38 o 
  -4   7   9      366.03      357.07     16.51 o 
  -3   7   9      157.71      167.62      8.45 o 
  -2   7   9     1147.55     1174.81     19.39 o 
  -1   7   9      247.49      249.95      9.17 o 
   0   7   9       76.65       84.70      6.34 o 
   1   7   9        1.01        8.60      2.86 o 
   2   7   9      862.43      906.09     36.85 o 
   3   7   9       83.42      105.36      8.05 o 
   4   7   9      225.80      234.27     12.09 o 
   5   7   9      205.55      161.23     10.46 o 
   6   7   9       37.15       36.25      5.65 o 
   7   7   9      361.74      428.29     36.26 o 
   8   7   9      128.58      116.37     10.03 o 
   9   7   9      118.22      125.95     10.81 o 
  10   7   9      443.70      450.11     23.49 o 
  11   7   9      873.59      880.57     28.95 o 
  12   7   9       14.49       13.38      9.81 o 
  13   7   9        2.72        4.87      6.94 o 
 -15   8   9       14.12       19.68     13.88 o 
 -14   8   9       52.66       68.27     12.78 o 
 -13   8   9       38.55       42.04     10.46 o 
 -12   8   9      199.82      218.09     19.48 o 
 -11   8   9      319.70      331.22     23.11 o 
 -10   8   9      904.63      919.87     32.10 o 
  -9   8   9      237.96      249.83     19.13 o 
  -8   8   9       67.76       90.76     11.33 o 
  -7   8   9      409.17      380.53     19.05 o 
  -6   8   9      172.53      193.89     33.47 o 
  -5   8   9      761.85      761.39     18.81 o 
  -4   8   9      379.02      330.01     14.70 o 
  -3   8   9     1034.32      953.48     18.07 o 
  -2   8   9     1936.99     1821.82     26.11 o 
  -1   8   9       67.36       75.28      8.70 o 
   0   8   9      330.79      297.35     10.29 o 
   1   8   9     1271.67     1168.56     42.08 o 
   2   8   9        8.51        5.29      3.85 o 
   3   8   9      107.50      121.07      8.91 o 
   4   8   9     3149.75     2946.04     40.19 o 
   5   8   9     1150.12     1046.09     23.23 o 
   6   8   9      857.54      748.80     32.43 o 
   7   8   9      284.19      275.46     14.77 o 
   8   8   9       60.34       68.10      8.15 o 
   9   8   9      303.64      294.95     16.27 o 
  10   8   9      472.04      443.44     23.76 o 
  11   8   9        0.21       11.00      5.82 o 
  12   8   9      309.02      285.68     19.80 o 
 -15   9   9       85.44      113.92     18.01 o 
 -14   9   9        0.18        5.66      5.64 o 
 -13   9   9       34.93       37.51     11.08 o 
 -12   9   9       41.32       60.35     10.46 o 
 -11   9   9       84.44       94.93     18.26 o 
 -10   9   9      109.57      112.81     13.76 o 
  -9   9   9      296.30      309.20     21.96 o 
  -8   9   9       10.66       11.32      5.75 o 
  -7   9   9        9.56        0.84      4.99 o 
  -6   9   9        0.22        2.85      4.78 o 
  -5   9   9      140.07      139.62      9.99 o 
  -4   9   9       15.07       11.05      4.84 o 
  -3   9   9      560.53      558.08     14.34 o 
  -2   9   9      241.85      233.65     11.12 o 
  -1   9   9      482.15      495.46     13.71 o 
   0   9   9     1831.39     1824.62     32.82 o 
   1   9   9     1071.88     1009.93     21.43 o 
   2   9   9      479.30      470.48     14.91 o 
   3   9   9      475.70      415.93     14.28 o 
   4   9   9      188.08      188.25     11.79 o 
   5   9   9       97.08      117.70      9.77 o 
   6   9   9       76.69       64.37      7.90 o 
   7   9   9      316.06      325.98     16.71 o 
   8   9   9        9.54        9.20      4.73 o 
   9   9   9      951.39      937.16     25.46 o 
  10   9   9       61.07       59.74      9.94 o 
  11   9   9      260.57      302.26     20.77 o 
  12   9   9      161.69      150.44     26.05 o 
 -15  10   9      455.96      483.44     34.08 o 
 -14  10   9      245.93      266.70     45.64 o 
 -13  10   9        0.02        3.49     15.09 o 
 -12  10   9        1.01        8.33      6.43 o 
 -11  10   9       94.33       94.26     13.27 o 
 -10  10   9      580.73      629.63     28.46 o 
  -9  10   9      924.64      999.84    112.83 o 
  -8  10   9       13.63       19.11      6.54 o 
  -7  10   9       12.22        9.44     14.61 o 
  -6  10   9      280.93      244.42     40.65 o 
  -5  10   9      300.66      285.28     20.16 o 
  -4  10   9        0.57        5.72      4.16 o 
  -3  10   9       75.97       65.62      7.45 o 
  -2  10   9        3.42        6.92      3.43 o 
  -1  10   9      282.22      275.04     14.05 o 
   0  10   9        4.08        8.36      4.07 o 
   1  10   9       36.51       40.47      5.96 o 
   2  10   9       41.28       44.58      6.29 o 
   3  10   9      191.01      182.65     11.58 o 
   4  10   9       12.62       12.59      4.61 o 
   5  10   9      122.10      107.76      9.52 o 
   6  10   9        5.31        5.67      4.36 o 
   7  10   9       15.68       10.80      4.83 o 
   8  10   9        8.48        4.48      4.75 o 
   9  10   9      371.00      385.10     19.73 o 
  10  10   9        1.93        9.94      5.70 o 
  11  10   9      589.21      615.43     25.27 o 
 -13  11   9        2.55        3.58      5.92 o 
 -12  11   9      431.31      457.72     42.23 o 
 -11  11   9      584.80      640.79     30.45 o 
 -10  11   9        2.64        1.76      5.18 o 
  -9  11   9        0.32        0.02      8.52 o 
  -8  11   9       35.45       40.17      9.32 o 
  -7  11   9      367.70      367.43     25.19 o 
  -6  11   9       28.58       48.03      9.29 o 
  -5  11   9       16.77       21.83      6.65 o 
  -4  11   9      125.23      187.53     16.67 o 
  -3  11   9      758.27      796.88     27.20 o 
  -2  11   9      306.27      299.81     20.05 o 
  -1  11   9       69.71      102.07     12.84 o 
   0  11   9       19.26       19.82      4.66 o 
   1  11   9      685.68      702.96     19.30 o 
   2  11   9      238.58      272.26     14.53 o 
   3  11   9      283.64      306.27     15.79 o 
   4  11   9      368.88      349.93     17.17 o 
   5  11   9      674.34      670.98     20.63 o 
   6  11   9      815.23      859.25     24.03 o 
   7  11   9      383.09      374.53     20.38 o 
   8  11   9       14.42       13.27      6.39 o 
   9  11   9      261.00      271.70     16.82 o 
  10  11   9        0.96       -2.88      4.04 o 
 -12  12   9       33.93       33.12     12.29 o 
 -11  12   9      263.46      252.28     23.15 o 
 -10  12   9       27.58       13.12      6.78 o 
  -9  12   9       63.71       78.90     12.57 o 
  -8  12   9      142.22      153.24     17.21 o 
  -7  12   9      235.54      255.90     21.54 o 
  -6  12   9       52.62       38.38      8.85 o 
  -5  12   9      221.54      206.14     22.64 o 
  -4  12   9       16.16        6.57      6.33 o 
  -3  12   9        7.25       21.18      8.76 o 
  -2  12   9       48.22       62.30      8.32 o 
  -1  12   9       19.00       20.75      5.79 o 
   0  12   9        0.05       -2.92      7.29 o 
   1  12   9      232.51      244.01     14.00 o 
   2  12   9        5.28        5.00      3.70 o 
   3  12   9        2.50       -1.30      4.10 o 
   4  12   9        6.60        4.68      4.38 o 
   5  12   9      244.24      256.97     15.72 o 
   6  12   9       13.38        8.42      5.31 o 
   7  12   9       90.24       83.08      9.80 o 
   8  12   9       38.35       34.69      6.79 o 
   9  12   9       56.94       56.96     14.12 o 
 -10  13   9      339.69      418.98     30.26 o 
  -9  13   9     1345.99     1466.93     47.94 o 
  -8  13   9      373.31      465.19     30.72 o 
  -7  13   9       75.45       70.46     11.70 o 
  -6  13   9       33.37       53.80     14.61 o 
  -5  13   9      895.91      928.18     51.12 o 
  -4  13   9      126.85      158.02     17.26 o 
  -3  13   9       16.56       30.75      8.51 o 
  -2  13   9       59.83       58.34     11.01 o 
  -1  13   9      197.58      190.86     17.55 o 
   0  13   9       44.91       42.15      7.23 o 
   1  13   9        7.65        7.96      4.29 o 
   2  13   9      324.25      299.05     19.12 o 
   3  13   9      187.57      184.54     13.21 o 
   4  13   9       20.65       21.73      5.88 o 
   5  13   9      991.83      984.53     26.74 o 
   6  13   9      787.39      797.47     24.27 o 
   7  13   9       55.11       40.88      8.85 o 
  -9  14   9      107.55      104.92     21.42 o 
  -8  14   9       16.25       30.67     12.90 o 
  -7  14   9        6.63        0.49      7.55 o 
  -6  14   9        1.57       -6.82      6.82 o 
  -5  14   9      237.29      253.65     33.11 o 
  -4  14   9      242.81      242.22     21.24 o 
  -3  14   9       43.94       66.26     11.45 o 
  -2  14   9       29.76       28.50      8.08 o 
  -1  14   9      251.47      257.78     24.22 o 
   0  14   9       25.14       26.28      8.01 o 
   1  14   9      419.58      421.46     25.57 o 
   2  14   9       90.58       97.09     11.42 o 
   3  14   9      296.41      287.46     21.18 o 
   4  14   9      195.39      203.83     16.28 o 
   5  14   9        7.54       20.24      4.86 o 
   6  14   9       33.41       30.89      8.00 o 
  -4  15   9        4.32       13.63      7.55 o 
  -3  15   9      403.55      432.32     43.57 o 
  -2  15   9      120.13      127.23     15.84 o 
  -1  15   9      396.00      377.50     27.58 o 
   0  15   9      361.05      338.89     26.58 o 
   1  15   9       14.94       29.33      9.47 o 
   2  15   9       15.59       30.70     20.93 o 
   3  15   9      503.67      561.34     36.76 o 
   4  15   9      123.67      119.76     16.07 o 
 -14   0  10      997.76     1021.41     46.74 o 
 -12   0  10     1927.45     2071.05     64.51 o 
 -10   0  10     2157.69     2162.34     62.07 o 
  -8   0  10     4407.50     4303.20     54.84 o 
  -6   0  10     1983.43     1957.40     33.84 o 
  -4   0  10      532.63      620.99     11.54 o 
  -2   0  10      116.24       83.74      6.33 o 
   0   0  10     8555.92     9354.52    100.54 o 
   2   0  10     1718.34     2278.40     37.76 o 
   4   0  10    21259.50    21764.80    313.53 o 
   6   0  10      823.98      860.89     19.05 o 
   8   0  10      101.37      131.21     17.77 o 
  10   0  10       21.16        8.59     11.93 o 
  12   0  10        9.82       -2.19      8.03 o 
  14   0  10      151.38      168.69     29.21 o 
 -16   1  10       53.64       38.46     12.90 o 
 -15   1  10       87.41       82.52     18.50 o 
 -14   1  10       12.49        6.99      6.26 o 
 -13   1  10       62.25       70.75     11.26 o 
 -12   1  10      235.10      233.01     17.72 o 
 -11   1  10        1.34        5.42      5.50 o 
 -10   1  10      192.28      216.47     13.24 o 
  -9   1  10        0.43        4.40      2.66 o 
  -8   1  10      306.81      322.08     10.57 o 
  -7   1  10        7.51       13.68      2.42 o 
  -6   1  10     3445.67     3635.81     41.72 o 
  -5   1  10      143.29      161.57      6.76 o 
  -4   1  10       70.93       83.49      4.81 o 
  -3   1  10     1840.33     1968.39     20.31 o 
  -2   1  10      942.46     1005.41     13.07 o 
  -1   1  10     1040.52     1132.74     16.83 o 
   0   1  10     1347.87     1456.27     20.55 o 
   1   1  10       27.27       31.25      4.21 o 
   2   1  10      292.56      313.76      9.35 o 
   3   1  10        1.53        3.98      2.51 o 
   4   1  10      786.56      765.69     16.22 o 
   5   1  10     2288.50     2297.70     22.62 o 
   6   1  10      626.33      652.58     14.16 o 
   7   1  10      585.88      579.89     13.36 o 
   8   1  10       26.16       17.27      4.44 o 
   9   1  10        1.87       -2.95      2.95 o 
  10   1  10      292.16      274.29     13.95 o 
  11   1  10       44.82       46.01      8.09 o 
  12   1  10       35.18       22.65     10.47 o 
  13   1  10       17.80       10.69      9.46 o 
  14   1  10       56.76       57.46     13.13 o 
 -17   2  10        1.36       14.12      9.01 o 
 -16   2  10      380.68      391.91     38.22 o 
 -15   2  10       13.79       12.90     10.22 o 
 -14   2  10      488.07      533.10     36.03 o 
 -13   2  10      404.64      452.04     25.92 o 
 -12   2  10      250.93      238.94     17.78 o 
 -11   2  10      430.44      437.59     14.77 o 
 -10   2  10     2352.12     2458.18     52.29 o 
  -9   2  10        0.77        5.99      3.41 o 
  -8   2  10     3110.32     3125.06     56.22 o 
  -7   2  10      370.55      310.95     31.98 o 
  -6   2  10       25.04       36.44      4.46 o 
  -5   2  10       10.43       16.84      4.24 o 
  -4   2  10     1888.40     1747.19     24.39 o 
  -3   2  10      648.03      676.54     16.07 o 
  -2   2  10       44.73       37.67      2.97 o 
  -1   2  10       18.96        8.90      2.05 o 
   0   2  10    13694.87    15036.86    123.25 o 
   1   2  10        1.23       -0.06      3.69 o 
   2   2  10      353.18      488.67     11.24 o 
   3   2  10      127.22      152.41      7.88 o 
   4   2  10     7560.52     7905.89     58.08 o 
   5   2  10     1943.13     2027.80     24.62 o 
   6   2  10      285.49      284.08     10.04 o 
   7   2  10     1519.67     1425.90     21.51 o 
   8   2  10       23.09       28.61      4.39 o 
   9   2  10      240.83      219.13     14.51 o 
  10   2  10      393.80      369.64     19.51 o 
  11   2  10       32.10       29.97      7.19 o 
  12   2  10       69.04       91.46     11.03 o 
  13   2  10        0.84       -4.25      4.48 o 
  14   2  10      104.78      119.03     24.10 o 
 -18   3  10       12.77        6.57      9.49 o 
 -17   3  10       81.60      130.96     22.88 o 
 -16   3  10      228.65      281.15     32.86 o 
 -15   3  10       18.89       12.41     11.44 o 
 -14   3  10      268.96      325.21     34.08 o 
 -13   3  10      170.39      133.15     22.15 o 
 -12   3  10        0.05        6.03      3.37 o 
 -11   3  10        1.97        5.29      3.77 o 
 -10   3  10      495.98      509.08     25.51 o 
  -9   3  10      591.00      666.55     17.26 o 
  -8   3  10      233.64      245.52     11.05 o 
  -7   3  10        0.04        2.73      5.69 o 
  -6   3  10     1816.77     1867.07     50.37 o 
  -5   3  10      256.60      244.46      9.02 o 
  -4   3  10      180.45      186.71      8.10 o 
  -3   3  10       54.53       62.42      3.17 o 
  -2   3  10      799.05      900.59     13.23 o 
  -1   3  10       54.41       49.51      3.87 o 
   0   3  10       93.03       95.16      5.57 o 
   1   3  10     2272.57     2419.31     27.62 o 
   2   3  10      378.89      398.61     11.31 o 
   3   3  10      498.07      517.86     16.86 o 
   4   3  10     1444.40     1554.34     23.30 o 
   5   3  10      731.31      683.79     26.12 o 
   6   3  10      817.24      826.20     15.70 o 
   7   3  10     3945.56     3809.42     39.08 o 
   8   3  10      384.40      355.41     17.29 o 
   9   3  10      252.06      258.49     26.33 o 
  10   3  10       46.83       37.22      8.78 o 
  11   3  10       59.75       56.09      9.03 o 
  12   3  10       18.54       26.55      7.22 o 
  13   3  10       13.10       18.26      6.76 o 
  14   3  10        0.64       11.97      5.43 o 
 -18   4  10      123.61      104.67     19.96 o 
 -17   4  10       17.42       45.28     14.85 o 
 -16   4  10      754.35      784.56     47.71 o 
 -15   4  10       13.04        9.01     12.17 o 
 -14   4  10      294.97      336.41     35.78 o 
 -13   4  10      103.55      118.55     21.42 o 
 -12   4  10       67.26       85.38     10.82 o 
 -11   4  10       14.93        5.27      7.91 o 
 -10   4  10      239.13      269.89     12.83 o 
  -9   4  10      165.13      140.57      9.64 o 
  -8   4  10      433.99      436.78     13.69 o 
  -7   4  10     1286.58     1282.68     23.37 o 
  -6   4  10      625.94      654.08     19.97 o 
  -5   4  10       34.06       37.47      3.90 o 
  -4   4  10     1322.51     1336.74     21.89 o 
  -3   4  10       11.03       20.74      5.20 o 
  -2   4  10     1767.92     1736.27     21.11 o 
  -1   4  10       35.01       33.98      3.64 o 
   0   4  10       48.12       54.69      4.55 o 
   1   4  10     8479.31     9052.15     72.92 o 
   2   4  10      589.29      574.34     17.46 o 
   3   4  10      470.93      575.51     13.25 o 
   4   4  10      823.84      716.19     13.69 o 
   5   4  10       69.57       66.54      6.42 o 
   6   4  10      614.26      570.36     13.90 o 
   7   4  10      458.01      463.09     14.59 o 
   8   4  10      440.45      436.67     14.61 o 
   9   4  10      106.57       86.04      8.22 o 
  10   4  10      742.51      703.68     23.88 o 
  11   4  10      391.78      350.19     20.46 o 
  12   4  10      111.85       99.77     11.76 o 
  13   4  10        0.61       -0.99      4.89 o 
  14   4  10      518.14      575.01     25.12 o 
  15   4  10      396.68      453.26     33.84 o 
 -17   5  10        3.37       -7.30      7.30 o 
 -16   5  10      383.80      377.55     40.16 o 
 -15   5  10      211.27      176.00     27.75 o 
 -14   5  10      218.06      230.77     31.16 o 
 -13   5  10      175.89      175.49     16.20 o 
 -12   5  10      378.81      335.37     19.40 o 
 -11   5  10      253.67      219.52     16.89 o 
 -10   5  10       84.97       86.12     17.53 o 
  -9   5  10      156.05      138.28      9.67 o 
  -8   5  10      150.53      156.92      9.80 o 
  -7   5  10       96.29       93.25      7.66 o 
  -6   5  10        4.70        5.97      3.30 o 
  -5   5  10      530.63      549.98     10.87 o 
  -4   5  10      268.53      239.60      7.40 o 
  -3   5  10       10.96        9.93      2.61 o 
  -2   5  10       36.93       40.97      4.57 o 
  -1   5  10     1439.09     1414.79     20.35 o 
   0   5  10        9.11        7.72      2.52 o 
   1   5  10     1675.52     1607.90     22.62 o 
   2   5  10      654.22      672.03     16.81 o 
   3   5  10      546.73      510.11     12.68 o 
   4   5  10      581.74      546.69     13.42 o 
   5   5  10     1205.40     1094.67     21.72 o 
   6   5  10       19.00       11.29      3.88 o 
   7   5  10     1513.55     1327.79     25.77 o 
   8   5  10       61.86       60.43      7.69 o 
   9   5  10      124.18      125.09     10.13 o 
  10   5  10      176.77      212.62     20.23 o 
  11   5  10       41.98       38.07      8.31 o 
  12   5  10       11.14       15.36      6.39 o 
  13   5  10      183.57      185.90     20.58 o 
  14   5  10      109.71      141.67     22.88 o 
 -17   6  10      298.59      309.64     36.27 o 
 -16   6  10      138.93      170.88     27.51 o 
 -15   6  10      292.39      300.87     36.03 o 
 -14   6  10     1409.28     1360.25     64.26 o 
 -13   6  10      185.13      181.42     18.26 o 
 -12   6  10        6.58        4.46      5.16 o 
 -11   6  10      219.21      200.88     32.50 o 
 -10   6  10       11.87       13.79     12.66 o 
  -9   6  10        5.08        7.79      4.48 o 
  -8   6  10       68.07       62.53      8.93 o 
  -7   6  10       88.46      109.17      9.61 o 
  -6   6  10      269.35      271.11     11.39 o 
  -5   6  10      234.98      226.94     10.21 o 
  -4   6  10      749.53      720.52     13.86 o 
  -3   6  10     1576.80     1599.11     22.02 o 
  -2   6  10     3780.05     3822.87     38.91 o 
  -1   6  10       20.85       19.02      3.51 o 
   0   6  10     2193.85     2242.24     28.95 o 
   1   6  10        0.03        0.66      2.32 o 
   2   6  10      646.72      604.22     13.94 o 
   3   6  10       29.53       34.54      5.69 o 
   4   6  10      497.81      464.08     14.09 o 
   5   6  10       30.51       23.83      4.61 o 
   6   6  10        0.05        3.70      3.28 o 
   7   6  10      940.94      898.48     21.69 o 
   8   6  10        0.49        3.64      3.69 o 
   9   6  10       14.65       16.74      5.17 o 
  10   6  10     1690.57     1648.68     38.55 o 
  11   6  10      412.16      415.02     23.07 o 
  12   6  10      393.43      401.47     23.23 o 
  13   6  10      151.56      172.80     15.33 o 
 -16   7  10       29.69       60.86     17.77 o 
 -15   7  10      144.70      180.13     28.97 o 
 -14   7  10     1289.77     1306.66     41.62 o 
 -13   7  10      293.90      285.08     22.00 o 
 -12   7  10      263.48      249.50     24.22 o 
 -11   7  10       34.60       36.17      7.69 o 
 -10   7  10      233.26      232.61     18.30 o 
  -9   7  10       74.16       94.20     15.21 o 
  -8   7  10      233.85      208.64     16.46 o 
  -7   7  10       87.11       82.48     10.29 o 
  -6   7  10       54.62       65.99      6.92 o 
  -5   7  10      891.83      903.01     21.61 o 
  -4   7  10      111.06       77.87      5.92 o 
  -3   7  10      172.83      174.42      8.82 o 
  -2   7  10      801.43      760.45     17.11 o 
  -1   7  10        2.22        2.85      3.21 o 
   0   7  10       27.72       31.03      4.34 o 
   1   7  10     1728.60     1737.34     30.98 o 
   2   7  10     2088.57     2047.63     41.49 o 
   3   7  10     1130.50     1124.14     22.26 o 
   4   7  10      218.83      194.62     11.20 o 
   5   7  10      537.43      456.29     14.94 o 
   6   7  10     1206.35     1110.29     24.13 o 
   7   7  10      165.25      133.61     10.21 o 
   8   7  10      157.22      139.37     18.52 o 
   9   7  10       76.49       68.57      8.41 o 
  10   7  10       45.95       51.27      8.94 o 
  11   7  10      456.93      535.73     23.96 o 
  12   7  10      114.10      108.26     12.49 o 
  13   7  10       16.70        7.02      9.01 o 
 -15   8  10      200.46      216.40     31.65 o 
 -14   8  10      528.14      577.90     32.62 o 
 -13   8  10        0.07        5.24      5.49 o 
 -12   8  10      124.34      148.06     21.42 o 
 -11   8  10      160.98      164.11     16.48 o 
 -10   8  10      418.99      439.84     25.56 o 
  -9   8  10        0.87        1.42      4.39 o 
  -8   8  10       59.50       50.70     22.64 o 
  -7   8  10      633.36      609.47     24.05 o 
  -6   8  10      507.30      486.27     41.26 o 
  -5   8  10      312.43      295.96     19.01 o 
  -4   8  10      777.27      767.79     16.04 o 
  -3   8  10     2388.87     2318.81     30.33 o 
  -2   8  10     5508.00     5343.27     52.72 o 
  -1   8  10      167.32      145.92      9.77 o 
   0   8  10     1375.56     1397.65     31.24 o 
   1   8  10     3155.96     3176.44     45.63 o 
   2   8  10        0.64       -2.01      2.79 o 
   3   8  10      362.68      362.36     13.55 o 
   4   8  10      281.55      297.99     14.28 o 
   5   8  10      422.68      455.96     19.53 o 
   6   8  10       33.82       26.13      6.62 o 
   7   8  10       14.13       19.71      5.00 o 
   8   8  10      126.55      141.35     13.61 o 
   9   8  10      110.83      113.06     12.96 o 
  10   8  10       67.78       66.75     12.92 o 
  11   8  10      274.87      257.86     18.88 o 
  12   8  10       78.49      101.51     13.89 o 
 -14   9  10      393.32      403.33     28.01 o 
 -13   9  10       13.96       12.75      8.88 o 
 -12   9  10       46.27       49.95      9.76 o 
 -11   9  10      834.23      862.43     33.06 o 
 -10   9  10      256.21      265.69     21.17 o 
  -9   9  10      143.59      155.83     15.92 o 
  -8   9  10        0.37       -0.44      4.47 o 
  -7   9  10      155.30      166.80     15.58 o 
  -6   9  10      734.37      689.56     26.24 o 
  -5   9  10     1489.08     1375.47     42.36 o 
  -4   9  10        5.32       12.70      5.42 o 
  -3   9  10      582.16      584.91     15.14 o 
  -2   9  10        0.10       -2.75      2.75 o 
  -1   9  10      247.94      238.34     11.30 o 
   0   9  10      189.02      160.92     11.37 o 
   1   9  10      163.30      173.91     12.17 o 
   2   9  10      255.02      215.10     12.03 o 
   3   9  10        3.88        4.90      3.70 o 
   4   9  10      179.24      155.98     10.75 o 
   5   9  10       29.31       34.97      5.73 o 
   6   9  10        2.14        4.43      4.11 o 
   7   9  10      317.99      326.22     17.15 o 
   8   9  10       68.54       70.38      8.57 o 
   9   9  10        1.96       -3.48      3.77 o 
  10   9  10        0.04        5.95      6.04 o 
  11   9  10      943.69      947.37     41.93 o 
 -14  10  10      141.64      124.43     15.77 o 
 -13  10  10      466.52      500.44     28.90 o 
 -12  10  10      266.30      298.52     23.98 o 
 -11  10  10      574.44      575.40     27.86 o 
 -10  10  10      593.67      630.57     50.88 o 
  -9  10  10      664.97      694.75     29.30 o 
  -8  10  10        6.43       17.24      5.94 o 
  -7  10  10      262.18      266.50     22.64 o 
  -6  10  10      811.55      820.33     29.86 o 
  -5  10  10      549.26      574.25     24.10 o 
  -4  10  10      371.07      388.45     19.68 o 
  -3  10  10        0.06       -2.39      2.39 o 
  -2  10  10       33.31       30.72      6.38 o 
  -1  10  10      183.59      210.93     13.68 o 
   0  10  10        7.84        7.25      4.08 o 
   1  10  10      401.29      398.84     14.18 o 
   2  10  10       58.32       47.54     10.44 o 
   3  10  10      544.40      523.66     16.94 o 
   4  10  10        0.10       -2.83      2.83 o 
   5  10  10       66.81       78.55      8.47 o 
   6  10  10       86.72       90.12      9.52 o 
   7  10  10      934.12      962.44     25.49 o 
   8  10  10      149.84      155.16     12.39 o 
   9  10  10      899.44      879.86     49.58 o 
  10  10  10       18.27       22.96      6.31 o 
 -13  11  10        2.82        4.42      6.02 o 
 -12  11  10       22.95       26.88     12.78 o 
 -11  11  10      482.73      480.61     61.10 o 
 -10  11  10        9.53        8.44      9.01 o 
  -9  11  10      157.74      123.13     15.27 o 
  -8  11  10       37.58       29.35     13.88 o 
  -7  11  10       78.38      110.46     16.07 o 
  -6  11  10       69.30       67.21     10.75 o 
  -5  11  10       93.05       70.17     10.67 o 
  -4  11  10        1.93        3.69      6.33 o 
  -3  11  10       27.59       25.56      9.74 o 
  -2  11  10        0.01        3.76      3.06 o 
  -1  11  10        3.27        3.20      3.91 o 
   0  11  10       37.01       30.05      5.62 o 
   1  11  10      311.09      330.59     15.79 o 
   2  11  10        1.93        1.19      3.26 o 
   3  11  10      146.24      137.49     10.69 o 
   4  11  10      208.75      211.95     13.44 o 
   5  11  10       58.91       48.53      7.21 o 
   6  11  10       34.50       38.68      6.44 o 
   7  11  10      104.23       93.96      9.96 o 
   8  11  10       28.85       18.13      8.64 o 
   9  11  10       89.33      101.03     10.37 o 
 -12  12  10        1.26       -4.02      5.23 o 
 -11  12  10      387.21      395.14     28.91 o 
 -10  12  10      451.95      444.89     30.22 o 
  -9  12  10     1180.23     1170.00     41.29 o 
  -8  12  10        1.09       12.03      6.43 o 
  -7  12  10        6.34        6.11      5.60 o 
  -6  12  10      431.42      412.73     27.16 o 
  -5  12  10        2.84       -5.36      5.60 o 
  -4  12  10      229.39      226.63     27.99 o 
  -3  12  10      103.87       96.40     18.26 o 
  -2  12  10      510.15      483.25     24.61 o 
  -1  12  10       46.14       41.46      6.40 o 
   0  12  10       45.73       47.16      7.58 o 
   1  12  10      456.20      485.15     16.80 o 
   2  12  10       29.10       25.63      5.33 o 
   3  12  10      472.30      496.25     18.33 o 
   4  12  10      159.41      185.50     13.27 o 
   5  12  10      908.63      892.68     25.02 o 
   6  12  10       17.28       18.53      7.84 o 
   7  12  10      523.28      548.13     22.51 o 
   8  12  10      403.74      414.24     20.97 o 
 -10  13  10        5.17        3.11      5.75 o 
  -9  13  10       97.49      135.26     16.59 o 
  -8  13  10        1.78        7.83      6.65 o 
  -7  13  10       13.47       17.72      7.19 o 
  -6  13  10       61.95       35.05     11.44 o 
  -5  13  10        9.50        8.76      7.06 o 
  -4  13  10       46.36       75.95     17.04 o 
  -3  13  10       67.41       71.48     11.94 o 
  -2  13  10        3.49        6.52      5.60 o 
  -1  13  10       55.22       59.49     13.02 o 
   0  13  10      845.82      780.35     62.68 o 
   1  13  10      279.88      271.27     17.61 o 
   2  13  10        2.53        1.15      4.43 o 
   3  13  10      109.35      107.26     10.32 o 
   4  13  10      427.11      456.67     27.26 o 
   5  13  10       24.81       32.85      6.43 o 
   6  13  10       92.31       91.41      9.90 o 
   7  13  10        2.90        5.33      4.68 o 
  -9  14  10        2.40       39.43     14.36 o 
  -8  14  10      507.37      486.36     45.52 o 
  -7  14  10      236.94      220.30     30.18 o 
  -6  14  10      303.42      336.17     38.22 o 
  -5  14  10       13.47       14.85      9.98 o 
  -4  14  10       81.95       68.00     11.78 o 
  -3  14  10      475.51      511.51     31.53 o 
  -2  14  10       42.12       47.57      9.90 o 
  -1  14  10      134.26      112.91     29.33 o 
   0  14  10      491.22      488.79     31.07 o 
   1  14  10      534.61      579.00     29.18 o 
   2  14  10       26.66       18.71      5.17 o 
   3  14  10      544.15      579.27     28.78 o 
   4  14  10        8.62        2.03      4.47 o 
   5  14  10      666.55      658.41     30.20 o 
  -3  15  10       83.25       85.11     16.43 o 
  -2  15  10       26.15       29.67      7.95 o 
  -1  15  10       19.22       24.73      7.82 o 
   0  15  10        4.17        2.19     10.47 o 
   1  15  10      436.72      414.06     42.36 o 
 -15   0  11       33.17       43.33     13.88 o 
 -13   0  11       49.49       46.01     14.12 o 
 -11   0  11        0.08        2.92      8.28 o 
  -9   0  11      947.70      863.67     37.00 o 
  -7   0  11      134.65      152.32      9.74 o 
  -5   0  11     1847.97     1936.64     25.65 o 
  -3   0  11       62.11       76.86      4.85 o 
  -1   0  11       54.82       64.26      6.48 o 
   1   0  11     1537.01     1648.57     30.84 o 
   3   0  11        1.66       -3.27      3.27 o 
   5   0  11      297.01      279.07     17.65 o 
   7   0  11      907.47      881.44     37.97 o 
   9   0  11      119.12      110.53     17.65 o 
  11   0  11      290.41      287.36     21.24 o 
  13   0  11      306.48      300.87     35.78 o 
 -16   1  11      200.06      185.73     25.56 o 
 -15   1  11      260.35      251.94     29.45 o 
 -14   1  11      907.52      916.11     31.74 o 
 -13   1  11       28.50       20.26      7.49 o 
 -12   1  11      689.03      706.55     26.31 o 
 -11   1  11       46.86       50.57      9.29 o 
 -10   1  11     4638.79     4684.83     71.92 o 
  -9   1  11      534.26      514.86     20.47 o 
  -8   1  11     4831.28     4669.88     52.55 o 
  -7   1  11      667.63      624.10     13.89 o 
  -6   1  11     3173.77     3267.34     37.33 o 
  -5   1  11       73.83       84.85      5.18 o 
  -4   1  11     1453.83     1454.62     22.93 o 
  -3   1  11      314.34      322.26      6.60 o 
  -2   1  11     2312.62     2586.14     25.48 o 
  -1   1  11      383.46      430.17      9.28 o 
   0   1  11    11754.18    12866.21     94.74 o 
   1   1  11     1247.58     1220.39     18.06 o 
   2   1  11     2358.44     2523.35     29.31 o 
   3   1  11      188.65      157.78      8.36 o 
   4   1  11     5088.01     5031.45     49.52 o 
   5   1  11      760.25      682.71     13.73 o 
   6   1  11     7007.18     7015.45     57.72 o 
   7   1  11       14.53       16.30      3.86 o 
   8   1  11      244.44      255.18     12.77 o 
   9   1  11       24.28       27.69      5.25 o 
  10   1  11      201.93      174.43     22.12 o 
  11   1  11      270.73      253.61     20.37 o 
  12   1  11        2.58       -3.45      3.79 o 
  13   1  11        0.05        2.51      6.83 o 
  14   1  11      173.41      168.28     22.52 o 
 -17   2  11        8.17        0.97      8.03 o 
 -16   2  11      358.53      362.95     37.73 o 
 -15   2  11      163.73      159.44     24.34 o 
 -14   2  11      262.33      297.46     32.13 o 
 -13   2  11       37.82       31.47      8.59 o 
 -12   2  11       17.04       13.63      6.89 o 
 -11   2  11       82.83       84.02     11.26 o 
 -10   2  11        0.01        2.75      5.82 o 
  -9   2  11      835.91      814.34     21.19 o 
  -8   2  11      364.73      372.06     13.06 o 
  -7   2  11        4.21        5.79      3.05 o 
  -6   2  11      844.11      893.73     17.43 o 
  -5   2  11      442.97      422.22     11.27 o 
  -4   2  11     1282.96     1273.41     20.56 o 
  -3   2  11     3290.32     3517.12     30.67 o 
  -2   2  11        0.00        1.47      2.35 o 
  -1   2  11      266.22      243.74      8.42 o 
   0   2  11      143.31      146.51      8.33 o 
   1   2  11      101.74      110.97      6.45 o 
   2   2  11      316.90      333.01      9.72 o 
   3   2  11        9.21        4.03      2.78 o 
   4   2  11     1996.45     2095.44     28.28 o 
   5   2  11      476.08      486.24     11.70 o 
   6   2  11     2163.18     2123.14     26.81 o 
   7   2  11     3453.15     3406.80     36.73 o 
   8   2  11        0.78       -1.84      2.75 o 
   9   2  11      103.38       89.90      9.88 o 
  10   2  11      529.07      524.30     20.43 o 
  11   2  11      625.24      614.47     22.70 o 
  12   2  11       11.73       15.24      7.77 o 
  13   2  11       35.46       32.10      7.75 o 
  14   2  11       41.55       46.25     17.04 o 
 -18   3  11      250.61      264.85     31.65 o 
 -17   3  11        0.45       -6.82      6.82 o 
 -16   3  11        2.20        7.30     10.71 o 
 -15   3  11       43.91       55.50     17.77 o 
 -14   3  11     1938.52     1953.97     72.30 o 
 -13   3  11       13.53        6.33     11.44 o 
 -12   3  11      206.77      209.05     16.43 o 
 -11   3  11       99.44       91.64     11.50 o 
 -10   3  11       95.16      116.19      8.90 o 
  -9   3  11       39.20       39.90      9.75 o 
  -8   3  11      782.14      800.12     47.39 o 
  -7   3  11       19.79       23.83      4.46 o 
  -6   3  11     3637.68     3759.20     74.82 o 
  -5   3  11       67.49       73.52      6.19 o 
  -4   3  11     1114.99     1093.11     19.71 o 
  -3   3  11      192.66      196.90     10.72 o 
  -2   3  11       23.41       43.16      3.47 o 
  -1   3  11     2138.16     2307.50     25.71 o 
   0   3  11     1330.20     1338.83     18.99 o 
   1   3  11     3498.28     3720.88     37.73 o 
   2   3  11      448.33      479.95     11.81 o 
   3   3  11      598.31      595.22     13.81 o 
   4   3  11     2578.77     2491.97     31.61 o 
   5   3  11     2630.10     2486.58     28.91 o 
   6   3  11      645.81      657.87     14.33 o 
   7   3  11     1301.56     1352.91     21.62 o 
   8   3  11      452.80      467.67     15.81 o 
   9   3  11        0.21       10.88      5.03 o 
  10   3  11     1153.65     1169.33     30.77 o 
  11   3  11      384.74      402.79     21.60 o 
  12   3  11        8.29        8.27      6.05 o 
  13   3  11      415.80      439.62     24.13 o 
  14   3  11       29.82       18.21      7.59 o 
 -18   4  11       21.66       27.02     10.95 o 
 -17   4  11        0.90       10.71      9.74 o 
 -16   4  11      150.86      144.11     24.83 o 
 -15   4  11        7.37       -5.36      8.28 o 
 -14   4  11      449.11      529.20     38.95 o 
 -13   4  11      178.14      176.00     25.56 o 
 -12   4  11      698.63      667.23     40.90 o 
 -11   4  11       31.82       14.61      5.44 o 
 -10   4  11      156.08      110.70      9.88 o 
  -9   4  11      286.86      312.60     12.60 o 
  -8   4  11      199.35      212.62     10.84 o 
  -7   4  11       49.65       33.10      5.20 o 
  -6   4  11     1421.63     1444.57     24.95 o 
  -5   4  11      168.60      173.47      9.75 o 
  -4   4  11       22.97       25.90      2.88 o 
  -3   4  11       70.77       73.47      4.02 o 
  -2   4  11      342.56      328.43      8.46 o 
  -1   4  11       46.17       51.71      4.37 o 
   0   4  11      945.31      999.08     16.62 o 
   1   4  11     1832.85     1821.71     24.28 o 
   2   4  11      582.57      623.31     13.84 o 
   3   4  11      420.03      409.62     11.59 o 
   4   4  11      440.73      343.96      9.89 o 
   5   4  11      825.99      831.98     15.82 o 
   6   4  11      128.99      123.32      8.44 o 
   7   4  11       32.82       25.95      4.90 o 
   8   4  11       17.00       16.33      5.76 o 
   9   4  11        7.63       11.17      4.23 o 
  10   4  11        2.25        1.91      4.03 o 
  11   4  11     1097.43     1076.41     31.24 o 
  12   4  11      549.13      585.83     23.90 o 
  13   4  11       88.65      114.11     12.97 o 
  14   4  11        9.85        4.14      9.01 o 
 -17   5  11      120.23      159.44     27.02 o 
 -16   5  11      280.83      354.18     38.95 o 
 -15   5  11       12.85       21.91     12.66 o 
 -14   5  11      447.88      389.24     39.43 o 
 -13   5  11      130.87      112.71     21.91 o 
 -12   5  11      230.16      213.32     17.07 o 
 -11   5  11       14.64       26.62      7.79 o 
 -10   5  11      181.13      179.11     14.91 o 
  -9   5  11      135.06      121.95     10.38 o 
  -8   5  11       12.76       19.97      5.51 o 
  -7   5  11      226.67      202.96     11.21 o 
  -6   5  11      460.80      462.06     14.04 o 
  -5   5  11       83.81       69.66      6.80 o 
  -4   5  11     2605.84     2725.83     43.92 o 
  -3   5  11     1331.49     1375.10     19.15 o 
  -2   5  11     6551.82     6832.76     58.26 o 
  -1   5  11        5.10        2.69      2.13 o 
   0   5  11     3366.07     3399.46     36.39 o 
   1   5  11       51.60       73.25      5.83 o 
   2   5  11      573.21      557.25     13.36 o 
   3   5  11      683.74      735.22     15.77 o 
   4   5  11       25.74       36.90      4.08 o 
   5   5  11      760.96      668.74     17.12 o 
   6   5  11       56.15       58.14      6.75 o 
   7   5  11        3.73        6.65      4.25 o 
   8   5  11      190.89      157.81     14.51 o 
   9   5  11        2.49       -0.18      5.52 o 
  10   5  11      693.81      632.14     23.99 o 
  11   5  11       60.62       65.79     12.58 o 
  12   5  11      472.33      469.36     25.13 o 
  13   5  11      239.07      256.66     18.89 o 
  14   5  11      111.50      116.11     20.20 o 
 -17   6  11      131.19      169.91     27.02 o 
 -16   6  11     1192.95     1164.30     62.07 o 
 -15   6  11      591.94      589.33     44.30 o 
 -14   6  11        7.03       -3.89      9.98 o 
 -13   6  11        3.22       -7.79      7.79 o 
 -12   6  11       17.33        8.33      5.73 o 
 -11   6  11        8.15        9.51      6.57 o 
 -10   6  11       36.90       25.91      8.88 o 
  -9   6  11      498.88      541.43     21.90 o 
  -8   6  11       96.36      104.83      8.52 o 
  -7   6  11       84.67       69.89      7.02 o 
  -6   6  11     1192.05     1192.98     23.97 o 
  -5   6  11       22.14       25.79      5.01 o 
  -4   6  11      437.88      438.33     12.26 o 
  -3   6  11      584.52      603.80     12.96 o 
  -2   6  11        0.09        2.28      2.45 o 
  -1   6  11      862.52      932.09     21.01 o 
   0   6  11     1464.03     1490.19     22.61 o 
   1   6  11     2718.02     2791.75     33.43 o 
   2   6  11        0.49       -1.84      2.24 o 
   3   6  11      619.03      609.61     18.16 o 
   4   6  11      188.91      170.21     10.35 o 
   5   6  11      233.64      194.46     16.62 o 
   6   6  11        0.03        1.83      3.32 o 
   7   6  11       49.69       70.49      7.48 o 
   8   6  11      350.12      309.22     18.85 o 
   9   6  11       14.04        5.72      4.71 o 
  10   6  11       44.36       42.06      8.41 o 
  11   6  11      522.36      508.62     24.57 o 
  12   6  11      207.37      236.16     18.40 o 
  13   6  11       28.18       20.07      6.10 o 
 -16   7  11      688.42      697.90     48.68 o 
 -15   7  11      380.32      431.83     43.82 o 
 -14   7  11      839.42      916.01     54.04 o 
 -13   7  11        2.44        0.55      7.06 o 
 -12   7  11      730.97      791.90     34.69 o 
 -11   7  11       38.22       45.56      8.77 o 
 -10   7  11        3.84        8.66      5.02 o 
  -9   7  11       59.17       47.37     10.71 o 
  -8   7  11       22.08       32.89      7.79 o 
  -7   7  11      993.85      941.06     78.50 o 
  -6   7  11      783.93      791.78     25.03 o 
  -5   7  11      472.34      450.31     15.02 o 
  -4   7  11     2595.07     2524.14     37.86 o 
  -3   7  11      862.24      845.18     19.15 o 
  -2   7  11      805.14      816.12     16.46 o 
  -1   7  11     1332.01     1340.37     21.79 o 
   0   7  11     1205.70     1140.31     21.82 o 
   1   7  11     1185.47     1161.37     21.15 o 
   2   7  11       72.63       79.64      8.19 o 
   3   7  11      260.42      239.99     12.19 o 
   4   7  11      103.85       85.86      7.80 o 
   5   7  11      153.75      141.58     10.15 o 
   6   7  11      418.41      401.02     15.14 o 
   7   7  11      312.80      339.04     23.89 o 
   8   7  11       96.12       83.32      8.56 o 
   9   7  11       54.97       58.34      8.15 o 
  10   7  11      833.34      795.24     27.35 o 
  11   7  11       86.54       88.15     11.64 o 
  12   7  11      686.61      716.72     27.24 o 
 -15   8  11      171.37      169.67     27.99 o 
 -14   8  11      263.72      287.73     36.27 o 
 -13   8  11        6.16        5.16      5.00 o 
 -12   8  11        0.25       10.77      6.33 o 
 -11   8  11      108.62      113.56     13.55 o 
 -10   8  11       56.34       62.64     10.23 o 
  -9   8  11       45.58       56.68      9.65 o 
  -8   8  11      318.85      297.39     28.24 o 
  -7   8  11        5.99        7.77      4.41 o 
  -6   8  11      752.14      668.76     24.91 o 
  -5   8  11       51.12       45.52      6.38 o 
  -4   8  11     1363.85     1245.54     26.12 o 
  -3   8  11      147.02      133.27     12.15 o 
  -2   8  11       81.24       93.15      7.09 o 
  -1   8  11      542.29      552.54     14.32 o 
   0   8  11     3663.87     3718.76     42.39 o 
   1   8  11       66.34       65.51      7.67 o 
   2   8  11       17.79       13.84      4.33 o 
   3   8  11       50.76       56.20      6.65 o 
   4   8  11      853.65      759.28     19.73 o 
   5   8  11      316.62      294.20     20.06 o 
   6   8  11        9.55        6.37      3.86 o 
   7   8  11      511.39      385.98     16.97 o 
   8   8  11       39.08       38.81      6.97 o 
   9   8  11       11.33       11.59      5.26 o 
  10   8  11       45.07       54.80      9.13 o 
  11   8  11        0.14        0.40      5.47 o 
 -14   9  11     1487.68     1544.28     73.27 o 
 -13   9  11      204.79      258.49     21.99 o 
 -12   9  11       83.83       73.34     19.84 o 
 -11   9  11        8.33       15.35      6.37 o 
 -10   9  11      594.80      645.98     27.97 o 
  -9   9  11      915.18      879.33     31.85 o 
  -8   9  11       75.13       81.70     18.14 o 
  -7   9  11      352.59      337.43     22.08 o 
  -6   9  11       71.22      106.40     12.47 o 
  -5   9  11      162.84      162.79     17.28 o 
  -4   9  11      890.96      826.15     27.87 o 
  -3   9  11      722.22      742.71     20.53 o 
  -2   9  11     1685.34     1709.27     26.88 o 
  -1   9  11      282.97      303.18     11.41 o 
   0   9  11     3896.37     3808.16     52.36 o 
   1   9  11      852.09      812.52     24.28 o 
   2   9  11     1849.87     1766.12     30.48 o 
   3   9  11       32.52       46.38      6.44 o 
   4   9  11       49.91       51.06      6.74 o 
   5   9  11      330.13      296.90     20.27 o 
   6   9  11       10.88       11.13      3.91 o 
   7   9  11      707.73      658.15     20.66 o 
   8   9  11      193.24      185.10     13.24 o 
   9   9  11       97.92       75.80     10.89 o 
  10   9  11      926.89      887.35     36.39 o 
  11   9  11      999.04      950.42     31.45 o 
 -13  10  11       45.34       37.93      8.73 o 
 -12  10  11       52.89       53.11     10.64 o 
 -11  10  11       39.25       40.82      9.37 o 
 -10  10  11       39.82       28.03      8.59 o 
  -9  10  11        5.74        9.77      5.89 o 
  -8  10  11      337.39      344.37     24.03 o 
  -7  10  11      305.22      288.51     24.95 o 
  -6  10  11      555.52      494.38     23.06 o 
  -5  10  11       27.31       40.01      8.18 o 
  -4  10  11      768.88      695.14     28.97 o 
  -3  10  11       61.21       56.84      9.42 o 
  -2  10  11       28.67       33.06      7.97 o 
  -1  10  11      107.06       99.99      9.29 o 
   0  10  11       16.53       20.60      4.98 o 
   1  10  11        7.28        7.71      3.70 o 
   2  10  11       70.99       75.22      9.73 o 
   3  10  11      795.09      789.29     21.01 o 
   4  10  11       38.66       28.34      6.54 o 
   5  10  11       57.58       55.64      9.39 o 
   6  10  11        4.46        2.78      3.88 o 
   7  10  11       58.13       58.85      8.29 o 
   8  10  11        9.57       12.10      8.64 o 
   9  10  11        0.66       -1.53      4.46 o 
  10  10  11        2.25       -2.33      6.85 o 
 -13  11  11        1.45       16.80      8.76 o 
 -12  11  11       44.46       44.71      9.37 o 
 -11  11  11       14.79        6.11      7.30 o 
 -10  11  11      819.19      906.85     48.81 o 
  -9  11  11      574.87      603.28     28.36 o 
  -8  11  11      458.51      478.01     41.99 o 
  -7  11  11     1081.79     1071.96     36.66 o 
  -6  11  11      112.11      132.14     16.07 o 
  -5  11  11      116.94      127.10     24.34 o 
  -4  11  11      243.99      235.90     19.06 o 
  -3  11  11      335.58      312.56     31.16 o 
  -2  11  11      206.43      220.30     27.02 o 
  -1  11  11       58.38       67.45     11.30 o 
   0  11  11      104.88      107.48      9.02 o 
   1  11  11       51.98       60.96      7.03 o 
   2  11  11       65.32       57.44      7.14 o 
   3  11  11      865.13      842.52     22.48 o 
   4  11  11      288.63      277.74     16.55 o 
   5  11  11      252.61      243.23     14.65 o 
   6  11  11      506.24      530.51     27.51 o 
   7  11  11      123.63      128.64     11.63 o 
   8  11  11       49.65       46.71      7.31 o 
   9  11  11        7.28       12.95      6.92 o 
 -12  12  11      120.01      106.38     18.50 o 
 -11  12  11       94.72      110.77     15.48 o 
 -10  12  11        1.47        4.34      7.24 o 
  -9  12  11        3.45        9.64      6.34 o 
  -8  12  11        4.54        5.94      5.81 o 
  -7  12  11        4.60        7.38     13.39 o 
  -6  12  11      269.52      285.82     22.67 o 
  -5  12  11      296.83      317.43     33.35 o 
  -4  12  11       91.21       84.96     17.53 o 
  -3  12  11       19.97       29.21      9.98 o 
  -2  12  11      591.76      633.88     40.41 o 
  -1  12  11       29.89       38.73      8.76 o 
   0  12  11       12.09       11.87      6.66 o 
   1  12  11       86.09      104.17      9.44 o 
   2  12  11       66.48       70.15      8.17 o 
   3  12  11      198.41      198.03     16.02 o 
   4  12  11      121.59      108.79     14.36 o 
   5  12  11      110.38      129.67     11.73 o 
   6  12  11      375.65      370.15     19.24 o 
   7  12  11       72.67       55.79      7.86 o 
   8  12  11      200.99      192.55     26.29 o 
 -10  13  11       51.87       48.48     10.11 o 
  -9  13  11      377.60      410.76     29.25 o 
  -8  13  11      634.25      647.45     30.62 o 
  -7  13  11      118.28       98.10     20.20 o 
  -6  13  11      780.04      837.87     49.17 o 
  -5  13  11       18.94       22.40      9.25 o 
  -4  13  11       15.94       42.11     11.93 o 
  -3  13  11       56.97       49.76     10.36 o 
  -2  13  11      741.52      768.36     32.27 o 
  -1  13  11      373.11      421.43     28.57 o 
   0  13  11        9.94       11.48      6.44 o 
   1  13  11       85.47       97.05     15.70 o 
   2  13  11       35.18       31.29      5.77 o 
   3  13  11        0.72       -4.18      4.53 o 
   4  13  11       33.37       35.43      6.46 o 
   5  13  11        1.47       -1.51      6.69 o 
   6  13  11      148.09      164.16     17.54 o 
   7  13  11      386.34      393.62     37.24 o 
  -7  14  11       42.71       57.20     15.58 o 
  -6  14  11      413.01      433.30     42.84 o 
  -5  14  11       26.28       34.92     13.27 o 
  -4  14  11       29.04       23.41      9.98 o 
  -3  14  11       18.30       26.38      8.77 o 
  -2  14  11       44.29       52.04     10.41 o 
  -1  14  11       30.57       24.92      8.07 o 
   0  14  11      710.09      759.81     33.62 o 
   1  14  11      156.31      179.59     19.10 o 
   2  14  11        4.16        7.67     11.32 o 
   3  14  11       20.13       17.23      7.31 o 
   4  14  11       36.08       35.54      9.49 o 
   5  14  11        4.11      -11.63     15.21 o 
  -4  15  11       21.40       26.29     11.93 o 
  -3  15  11       17.79       20.45     12.17 o 
  -2  15  11      213.29      244.88     31.65 o 
  -1  15  11      428.96      443.52     42.84 o 
   0  15  11        0.22       -3.41     10.71 o 
 -14   0  12      185.95      223.46     27.26 o 
 -12   0  12      354.34      395.56     28.97 o 
 -10   0  12        9.12        9.49      9.25 o 
  -8   0  12     1069.17     1008.75     39.43 o 
  -6   0  12      608.40      460.80     25.32 o 
  -4   0  12     2059.04     2091.70     28.45 o 
  -2   0  12     7397.42     7892.82    112.46 o 
   0   0  12     1237.99     1363.87     37.49 o 
   2   0  12     6330.88     6502.33     81.60 o 
   4   0  12     4915.32     4868.15     70.31 o 
   6   0  12     8850.63     8710.82    111.51 o 
   8   0  12      204.18      190.86     21.42 o 
  10   0  12       47.53       37.04      8.43 o 
  12   0  12      364.99      343.71     37.24 o 
 -16   1  12        9.09        6.82     10.71 o 
 -15   1  12       39.56       54.04     16.07 o 
 -14   1  12      347.09      396.32     25.44 o 
 -13   1  12      140.18      142.22     15.15 o 
 -12   1  12      100.31      101.01     16.92 o 
 -11   1  12       18.41       17.18      7.00 o 
 -10   1  12      175.19      160.61     14.37 o 
  -9   1  12        5.11       -0.99      4.85 o 
  -8   1  12       12.50       16.32     11.20 o 
  -7   1  12      142.17      137.02      8.60 o 
  -6   1  12      989.74     1036.24     21.86 o 
  -5   1  12      275.77      289.36      9.77 o 
  -4   1  12       69.26       65.41      5.04 o 
  -3   1  12      512.23      539.90     13.77 o 
  -2   1  12      871.42      917.07     13.61 o 
  -1   1  12        6.01        5.43      3.66 o 
   0   1  12      193.71      219.40      7.71 o 
   1   1  12      340.93      374.18     12.06 o 
   2   1  12      413.42      405.67     11.56 o 
   3   1  12      155.86      132.80      8.09 o 
   4   1  12      432.73      441.10     12.70 o 
   5   1  12       43.59       34.31      4.43 o 
   6   1  12      893.26      844.52     16.35 o 
   7   1  12      285.41      267.04     12.95 o 
   8   1  12      646.34      630.13     21.47 o 
   9   1  12       54.62       53.95      6.63 o 
  10   1  12        0.23       -0.84      4.96 o 
  11   1  12       26.02       18.85      6.04 o 
  12   1  12       13.26       10.39      8.76 o 
  13   1  12      136.20      130.01     33.59 o 
 -17   2  12      364.94      358.56     37.24 o 
 -16   2  12       49.86       46.74     15.09 o 
 -15   2  12      106.73      129.50     22.88 o 
 -14   2  12       24.66       25.80     12.66 o 
 -13   2  12      480.17      519.02     23.26 o 
 -12   2  12     1109.42     1124.61     33.56 o 
 -11   2  12       18.24       19.03     11.44 o 
 -10   2  12      968.39      911.70     28.25 o 
  -9   2  12       75.47       99.78     11.93 o 
  -8   2  12     1714.80     1782.86     27.84 o 
  -7   2  12       16.77        9.07      3.34 o 
  -6   2  12      327.47      349.31     22.61 o 
  -5   2  12       29.62       17.20      3.36 o 
  -4   2  12       64.96       64.66      5.50 o 
  -3   2  12      235.90      260.30      6.06 o 
  -2   2  12      177.04      121.84      5.50 o 
  -1   2  12        9.86       10.65      2.55 o 
   0   2  12      640.21      621.32     14.66 o 
   1   2  12      322.60      412.91     10.68 o 
   2   2  12     2016.40     2004.09     26.39 o 
   3   2  12      334.00      340.23     10.66 o 
   4   2  12      211.67      199.74     10.58 o 
   5   2  12      598.93      539.32     17.13 o 
   6   2  12     3528.08     3337.62     35.94 o 
   7   2  12      253.68      225.14     10.42 o 
   8   2  12      133.63      126.58      9.34 o 
   9   2  12        9.72        2.92      4.43 o 
  10   2  12      493.21      453.72     20.11 o 
  11   2  12      126.22      152.78     13.71 o 
  12   2  12        2.05       14.65      5.50 o 
  13   2  12      157.79      177.21     28.72 o 
 -18   3  12       27.90       25.32     12.66 o 
 -17   3  12        0.16        0.49      9.01 o 
 -16   3  12        0.90       -8.03      8.03 o 
 -15   3  12      860.67      853.93     48.68 o 
 -14   3  12      426.59      411.14     38.95 o 
 -13   3  12      367.17      388.99     37.00 o 
 -12   3  12        0.00       -4.67      4.67 o 
 -11   3  12       57.10       63.18     10.00 o 
 -10   3  12      338.29      300.60     17.95 o 
  -9   3  12     1357.55     1302.74     24.88 o 
  -8   3  12      449.80      385.98     13.86 o 
  -7   3  12      238.45      226.24     10.32 o 
  -6   3  12       97.72       89.96      7.13 o 
  -5   3  12        0.08        4.39      2.81 o 
  -4   3  12      363.04      374.57     16.34 o 
  -3   3  12      288.72      320.73      7.01 o 
  -2   3  12     3069.31     3233.13     51.16 o 
  -1   3  12       53.05       61.52      4.88 o 
   0   3  12      906.19     1006.89     17.78 o 
   1   3  12      149.54      122.87      7.27 o 
   2   3  12       23.00       27.36      4.08 o 
   3   3  12        4.72        4.12      2.86 o 
   4   3  12        4.26        2.93      2.88 o 
   5   3  12      413.37      398.09     16.32 o 
   6   3  12        0.15       -0.57      3.57 o 
   7   3  12       46.47       42.53      5.01 o 
   8   3  12       72.84       74.85      7.60 o 
   9   3  12        6.44        4.53      4.71 o 
  10   3  12       89.89      105.99     11.38 o 
  11   3  12       74.39       95.16     16.00 o 
  12   3  12      292.69      264.62     18.26 o 
  13   3  12      320.05      351.68     22.91 o 
 -18   4  12      378.08      433.54     43.09 o 
 -17   4  12       11.37       19.72     10.71 o 
 -16   4  12      533.87      534.56     47.71 o 
 -15   4  12        0.76        5.60      9.98 o 
 -14   4  12      416.57      375.85     37.97 o 
 -13   4  12        1.68       -0.97      9.25 o 
 -12   4  12      766.37      846.63     45.52 o 
 -11   4  12       26.54       23.05      7.02 o 
 -10   4  12      108.54       88.64      8.43 o 
  -9   4  12       10.42       26.30      4.92 o 
  -8   4  12      346.09      351.41     28.66 o 
  -7   4  12     1733.20     1604.52     27.47 o 
  -6   4  12      117.49      122.80      8.54 o 
  -5   4  12      610.98      587.99     24.10 o 
  -4   4  12     2525.38     2567.12     35.21 o 
  -3   4  12      165.92      152.63      8.15 o 
  -2   4  12      389.23      336.94      8.86 o 
  -1   4  12       11.43       13.99      2.87 o 
   0   4  12     2534.91     2448.69     29.20 o 
   1   4  12        7.63       -0.60      1.97 o 
   2   4  12      167.32      176.28      8.95 o 
   3   4  12      396.21      447.81     12.50 o 
   4   4  12     1073.47      939.45     19.18 o 
   5   4  12      194.02      183.49      9.05 o 
   6   4  12      816.67      742.07     21.50 o 
   7   4  12     1197.54     1118.33     23.67 o 
   8   4  12       10.10        3.86      3.66 o 
   9   4  12        1.34        5.15      4.12 o 
  10   4  12      548.11      585.19     22.39 o 
  11   4  12       16.87       25.91      7.07 o 
  12   4  12      284.37      312.17     20.20 o 
  13   4  12        4.90       -0.34      4.98 o 
  14   4  12      420.70      373.41     37.73 o 
 -17   5  12        3.10       -2.43      8.52 o 
 -16   5  12        4.49       -1.22      9.74 o 
 -15   5  12       14.16       28.72     13.88 o 
 -14   5  12       94.10       73.51     19.47 o 
 -13   5  12       70.38       88.12     20.20 o 
 -12   5  12       69.82      100.05     21.18 o 
 -11   5  12      168.55      182.18     31.89 o 
 -10   5  12       36.28       33.85      7.17 o 
  -9   5  12      500.04      594.74     19.09 o 
  -8   5  12      312.15      243.26     11.35 o 
  -7   5  12       31.68       39.76      5.75 o 
  -6   5  12        7.49       -1.13      2.89 o 
  -5   5  12      486.45      514.10     18.30 o 
  -4   5  12       16.34       21.01      4.36 o 
  -3   5  12      204.53      228.07      7.56 o 
  -2   5  12        0.29       -1.70      2.56 o 
  -1   5  12      245.16      235.20      8.49 o 
   0   5  12       84.28       83.37      7.10 o 
   1   5  12      501.01      492.84     13.39 o 
   2   5  12     1247.58     1272.35     24.45 o 
   3   5  12      108.71      114.66      7.76 o 
   4   5  12       20.18       18.32      4.33 o 
   5   5  12        6.72        9.18      4.09 o 
   6   5  12     1024.77      952.83     21.69 o 
   7   5  12     1573.14     1530.99     28.82 o 
   8   5  12       29.04       25.45      6.04 o 
   9   5  12      181.56      178.98     12.19 o 
  10   5  12      469.89      498.46     24.25 o 
  11   5  12        2.08        4.28      6.39 o 
  12   5  12        3.74        5.68      5.55 o 
  13   5  12        6.80        4.09      6.50 o 
 -16   6  12      218.15      233.93     32.62 o 
 -15   6  12      103.54       62.80     19.47 o 
 -14   6  12      902.60      893.12     52.58 o 
 -13   6  12       84.67       83.49     20.69 o 
 -12   6  12       52.15       50.15     17.04 o 
 -11   6  12       22.14       20.99      6.70 o 
 -10   6  12       64.95       62.97      9.70 o 
  -9   6  12       12.40       16.40     11.44 o 
  -8   6  12       18.48       25.47      4.97 o 
  -7   6  12       61.99       41.88      6.04 o 
  -6   6  12       33.29       36.40      5.53 o 
  -5   6  12       60.04       66.90      7.12 o 
  -4   6  12     1156.34     1147.62     23.63 o 
  -3   6  12       96.63      110.40      7.77 o 
  -2   6  12     1616.62     1621.09     23.21 o 
  -1   6  12     1958.32     1996.52     26.93 o 
   0   6  12     5624.08     5744.11     54.67 o 
   1   6  12      949.90      972.10     18.55 o 
   2   6  12        0.22        2.87      2.52 o 
   3   6  12      216.10      233.79     16.44 o 
   4   6  12       33.88       38.54      5.40 o 
   5   6  12       37.33       43.93      6.14 o 
   6   6  12      141.87      132.12      9.94 o 
   7   6  12      140.89      145.87     10.69 o 
   8   6  12      156.28      143.45     10.89 o 
   9   6  12      238.10      258.24     14.97 o 
  10   6  12      622.37      662.29     21.02 o 
  11   6  12       63.21       86.72     11.58 o 
  12   6  12      390.07      407.46     23.76 o 
 -16   7  12       31.49       24.83     12.41 o 
 -15   7  12        0.78       -2.43      9.98 o 
 -14   7  12      484.87      535.05     48.68 o 
 -13   7  12       30.94       43.33     16.55 o 
 -12   7  12        4.68       14.92      6.02 o 
 -11   7  12        0.02        5.99      5.02 o 
 -10   7  12      203.53      250.55     25.56 o 
  -9   7  12        9.43        7.39     18.87 o 
  -8   7  12       24.53       50.27      8.36 o 
  -7   7  12       96.04      114.37      9.16 o 
  -6   7  12     1646.61     1535.41     37.23 o 
  -5   7  12       34.51       48.80      6.59 o 
  -4   7  12     3245.22     2969.36     42.57 o 
  -3   7  12      201.27      205.54     12.31 o 
  -2   7  12      812.43      788.82     16.34 o 
  -1   7  12     1553.47     1667.36     33.69 o 
   0   7  12      136.89      121.28     10.08 o 
   1   7  12      174.01      173.81      9.60 o 
   2   7  12     2207.47     2099.41     41.40 o 
   3   7  12      112.71      128.62      9.36 o 
   4   7  12      963.48      838.38     21.27 o 
   5   7  12        7.05        9.99      4.10 o 
   6   7  12        3.71        6.40      3.53 o 
   7   7  12        0.17        5.16      3.90 o 
   8   7  12       52.04       41.32      6.59 o 
   9   7  12       54.03       62.51      7.93 o 
  10   7  12      150.13      155.54     12.40 o 
  11   7  12       17.13        7.85      5.70 o 
  12   7  12       31.31       18.20     11.68 o 
 -15   8  12      113.61       91.53     21.66 o 
 -14   8  12       44.85       26.78     15.34 o 
 -13   8  12       32.96       49.66     14.61 o 
 -12   8  12       76.99       78.34     11.98 o 
 -11   8  12       20.83       10.60      5.72 o 
 -10   8  12      227.53      223.86     18.38 o 
  -9   8  12      118.32      126.06     13.76 o 
  -8   8  12        0.11        1.96      4.87 o 
  -7   8  12      425.17      375.99     20.59 o 
  -6   8  12        3.26        3.35      4.44 o 
  -5   8  12        2.29        4.77      3.47 o 
  -4   8  12      190.11      211.14     12.85 o 
  -3   8  12      302.60      271.15     14.38 o 
  -2   8  12     2164.99     2098.02     29.43 o 
  -1   8  12      265.56      268.79     11.28 o 
   0   8  12      422.72      416.78     15.00 o 
   1   8  12     1993.38     2056.14     36.15 o 
   2   8  12        2.56        4.84      3.56 o 
   3   8  12        9.35        9.66      3.65 o 
   4   8  12      159.23      150.70     10.58 o 
   5   8  12       39.75       54.18      6.75 o 
   6   8  12        1.11        1.14      4.08 o 
   7   8  12       11.75       15.14      5.57 o 
   8   8  12       74.58       79.82      8.64 o 
   9   8  12       65.01       65.78      8.74 o 
  10   8  12       32.36       30.15      9.16 o 
  11   8  12       31.33       40.38     12.39 o 
 -14   9  12      129.24      128.04     24.34 o 
 -13   9  12      323.11      327.65     39.19 o 
 -12   9  12       33.26       74.59     11.74 o 
 -11   9  12      159.80      174.41     17.42 o 
 -10   9  12      110.16      136.84     26.05 o 
  -9   9  12      243.02      210.06     17.98 o 
  -8   9  12        3.58        4.66      6.94 o 
  -7   9  12      122.55      106.93     20.69 o 
  -6   9  12      286.92      269.51     19.59 o 
  -5   9  12      113.85       95.99     11.33 o 
  -4   9  12     1579.98     1449.76     32.38 o 
  -3   9  12     1280.29     1261.72     34.27 o 
  -2   9  12      142.64      139.72     10.90 o 
  -1   9  12       66.65       55.87      6.95 o 
   0   9  12      426.25      426.08     15.80 o 
   1   9  12       26.50       31.87      5.81 o 
   2   9  12       30.88       25.57      5.07 o 
   3   9  12      156.74      152.96     10.90 o 
   4   9  12      133.08      124.63      9.90 o 
   5   9  12        0.99       -2.77      2.77 o 
   6   9  12       41.88       40.19      8.40 o 
   7   9  12      375.73      379.28     22.35 o 
   8   9  12      273.09      282.49     16.63 o 
   9   9  12       11.62        8.39      5.14 o 
  10   9  12       15.03       24.70      5.77 o 
 -13  10  12      610.84      671.30     30.71 o 
 -12  10  12       25.24       27.42      7.97 o 
 -11  10  12      137.42      144.05     15.96 o 
 -10  10  12       58.35       62.95     10.98 o 
  -9  10  12      296.05      344.05     48.68 o 
  -8  10  12      965.30     1059.99     50.75 o 
  -7  10  12       63.77       73.90     20.57 o 
  -6  10  12      135.26      154.52     15.29 o 
  -5  10  12      228.12      243.12     19.16 o 
  -4  10  12      165.93      180.70     16.00 o 
  -3  10  12       21.94       14.97      6.37 o 
  -2  10  12      187.12      199.90     36.64 o 
  -1  10  12      621.01      660.76     50.75 o 
   0  10  12       24.55       32.32      5.43 o 
   1  10  12      234.55      220.11     12.74 o 
   2  10  12      895.42      904.14     22.40 o 
   3  10  12       60.15       69.73      7.69 o 
   4  10  12      359.66      347.17     17.10 o 
   5  10  12        5.76        8.33      3.76 o 
   6  10  12      112.31      106.55      9.94 o 
   7  10  12      157.57      164.47     12.76 o 
   8  10  12      177.08      196.76     14.30 o 
   9  10  12       18.96       15.25      5.51 o 
 -13  11  12      208.73      199.36     25.56 o 
 -12  11  12       96.48      131.05     16.11 o 
 -11  11  12        2.23       -1.79      9.98 o 
 -10  11  12       16.34       42.71      9.88 o 
  -9  11  12       76.67       82.78     13.05 o 
  -8  11  12       48.13       58.63     18.74 o 
  -7  11  12      422.59      389.81     25.79 o 
  -6  11  12      122.43      132.74     14.52 o 
  -5  11  12       12.48       95.18     18.74 o 
  -4  11  12      164.29      190.11     25.32 o 
  -3  11  12       31.74        4.38      6.82 o 
  -2  11  12        2.66       16.31      9.01 o 
  -1  11  12      483.21      477.30     23.24 o 
   0  11  12      246.30      248.13     16.60 o 
   1  11  12     1054.61     1076.32     41.88 o 
   2  11  12      116.05      135.80     10.91 o 
   3  11  12       71.32       71.25      8.34 o 
   4  11  12       18.32       13.00      4.37 o 
   5  11  12       18.96        5.59      4.40 o 
   6  11  12        1.67       -0.33      4.09 o 
   7  11  12       89.41       73.62      9.10 o 
   8  11  12       53.83       50.61     14.64 o 
   9  11  12        1.69       -4.14      4.14 o 
 -12  12  12      135.56      213.48     27.51 o 
 -11  12  12      335.26      378.06     27.83 o 
 -10  12  12      333.49      348.52     26.85 o 
  -9  12  12      119.06      124.58     16.43 o 
  -8  12  12       34.44       48.73      9.79 o 
  -7  12  12      304.75      358.20     25.68 o 
  -6  12  12     1212.11     1295.86     41.54 o 
  -5  12  12        0.12       -2.92      6.09 o 
  -4  12  12      403.20      412.36     37.97 o 
  -3  12  12        0.34       -3.89      6.57 o 
  -2  12  12      434.37      443.03     39.43 o 
  -1  12  12      500.68      512.59     28.85 o 
   0  12  12      413.80      436.18     28.36 o 
   1  12  12      183.58      209.80     16.11 o 
   2  12  12      113.53      114.64      9.92 o 
   3  12  12       77.64       74.39      8.61 o 
   4  12  12      144.11      146.56     11.70 o 
   5  12  12       77.71       70.50      8.31 o 
   6  12  12        7.53       13.90      4.66 o 
   7  12  12        2.40        0.26      3.60 o 
 -10  13  12       47.55       56.05     11.11 o 
  -9  13  12      104.04      106.22     34.32 o 
  -8  13  12      105.77      101.16     14.63 o 
  -7  13  12       12.85        1.22      8.52 o 
  -6  13  12      144.66      119.28     22.88 o 
  -5  13  12       70.68       72.54     17.28 o 
  -4  13  12       31.47       54.77     14.12 o 
  -3  13  12      136.02      162.12     25.32 o 
  -2  13  12       45.08       51.56     11.09 o 
  -1  13  12      144.09      143.87     16.87 o 
   0  13  12       22.76       31.69      8.83 o 
   1  13  12      129.86      133.48     16.94 o 
   2  13  12       55.06       58.76     11.64 o 
   3  13  12        2.32       -5.22      6.68 o 
   4  13  12        5.98       -0.45      3.57 o 
   5  13  12      245.83      265.93     16.43 o 
   6  13  12       14.62        7.10      5.11 o 
  -7  14  12      175.04      217.86     29.21 o 
  -6  14  12      131.18      124.39     23.13 o 
  -5  14  12     1063.13     1172.57     60.86 o 
  -4  14  12     1339.16     1401.36    103.58 o 
  -3  14  12       61.89       68.25     12.13 o 
  -2  14  12       24.66       38.72      9.90 o 
  -1  14  12       31.98       55.60     14.48 o 
   0  14  12       35.42       24.41     10.22 o 
   1  14  12     1726.16     1923.19     55.51 o 
   2  14  12      171.69      188.26     19.89 o 
   5  14  12      317.93      266.55     16.80 o 
  -4  15  12        2.96        3.41     12.41 o 
  -3  15  12      117.68      155.79     27.26 o 
  -2  15  12        0.98        7.30     11.44 o 
 -15   0  13      739.50      791.13     44.30 o 
 -13   0  13      189.06      205.45     25.07 o 
 -11   0  13        2.46        0.97      8.28 o 
  -9   0  13     1177.79     1153.34     45.03 o 
  -7   0  13      214.49      233.44     22.88 o 
  -5   0  13     3679.13     3794.74     83.74 o 
  -3   0  13       53.73       42.52      4.69 o 
  -1   0  13      912.21      942.28     38.95 o 
   1   0  13       31.70       44.74      6.51 o 
   3   0  13     1437.76     1397.42     32.15 o 
   5   0  13       82.79       81.92     10.39 o 
   7   0  13     2091.65     2034.54     85.81 o 
   9   0  13       62.30       61.06     10.47 o 
  11   0  13      139.70      139.97     23.86 o 
  13   0  13       87.59      114.65     22.88 o 
 -17   1  13        0.03       -6.09      7.79 o 
 -16   1  13       44.82       41.87     14.36 o 
 -15   1  13      189.18      197.17     27.26 o 
 -14   1  13       56.33       67.41     19.60 o 
 -13   1  13       18.07       13.74      7.47 o 
 -12   1  13     1510.38     1479.94     64.51 o 
 -11   1  13      109.43      146.50     14.95 o 
 -10   1  13     4685.76     4440.18     88.48 o 
  -9   1  13       16.74       16.68      8.64 o 
  -8   1  13      557.59      630.95     24.22 o 
  -7   1  13     1345.62     1318.55     32.34 o 
  -6   1  13     1599.22     1588.99     53.80 o 
  -5   1  13     1359.85     1285.07     20.24 o 
  -4   1  13       53.23       56.86      4.94 o 
  -3   1  13      511.43      501.42     10.39 o 
  -2   1  13     1916.71     1966.54     22.59 o 
  -1   1  13     1239.43     1260.22     26.05 o 
   0   1  13       50.02       78.34      5.60 o 
   1   1  13       81.57       69.44      5.78 o 
   2   1  13      747.66      681.18     17.61 o 
   3   1  13       17.77       16.24      4.57 o 
   4   1  13      205.90      183.78      9.94 o 
   5   1  13        6.63        2.38      2.97 o 
   6   1  13      677.10      611.07     16.38 o 
   7   1  13      462.14      434.83     14.45 o 
   8   1  13      322.28      309.79     16.82 o 
   9   1  13        0.01        4.12      4.08 o 
  10   1  13       41.73       29.84      7.16 o 
  11   1  13        4.22        0.40      5.07 o 
  12   1  13        0.05        0.71      5.76 o 
  13   1  13        9.34       12.07      7.82 o 
 -17   2  13      111.21       84.96     18.99 o 
 -16   2  13       96.61      114.17     22.15 o 
 -15   2  13       93.72      122.69     22.64 o 
 -14   2  13        2.17       -0.73      9.74 o 
 -13   2  13      338.67      391.85     22.81 o 
 -12   2  13        2.10        3.27      7.55 o 
 -11   2  13       14.54       13.96      6.55 o 
 -10   2  13       75.39       63.06     10.14 o 
  -9   2  13     1151.24     1197.90     32.37 o 
  -8   2  13      630.00      612.62     22.40 o 
  -7   2  13      286.88      259.27      9.94 o 
  -6   2  13      728.08      774.79     22.44 o 
  -5   2  13        0.78        2.76      3.81 o 
  -4   2  13        9.44        8.00      4.87 o 
  -3   2  13      371.99      396.45      8.06 o 
  -2   2  13        2.10       -1.49      1.83 o 
  -1   2  13      276.80      261.14     10.14 o 
   0   2  13       75.34       70.05      5.82 o 
   1   2  13       90.48       97.38      6.46 o 
   2   2  13       87.19       87.92      7.69 o 
   3   2  13        0.37        2.30      4.01 o 
   4   2  13       10.58       14.21      3.84 o 
   5   2  13      254.99      244.17     10.39 o 
   6   2  13       31.27       33.47      4.74 o 
   7   2  13       89.90      102.92      8.48 o 
   8   2  13      283.05      272.96     13.77 o 
   9   2  13       28.67       26.04      6.45 o 
  10   2  13       10.90       14.81      5.44 o 
  11   2  13       12.60       21.12      6.41 o 
  12   2  13       19.22       21.99      7.66 o 
  13   2  13       28.95       21.37      9.18 o 
 -18   3  13      413.00      457.39     43.57 o 
 -17   3  13        0.43       -8.03      8.03 o 
 -16   3  13       67.61       64.51     17.77 o 
 -15   3  13      651.34      731.98     46.25 o 
 -14   3  13      413.71      403.84     39.43 o 
 -13   3  13      525.76      522.14     37.00 o 
 -12   3  13       68.94       67.49     10.87 o 
 -11   3  13       62.02       66.53     12.05 o 
 -10   3  13       38.59       25.84      7.94 o 
  -9   3  13        7.78       13.08      6.63 o 
  -8   3  13      323.27      308.00     13.50 o 
  -7   3  13       50.18       40.96      5.29 o 
  -6   3  13     1753.67     1704.57     27.27 o 
  -5   3  13     1501.35     1480.92     49.53 o 
  -4   3  13      883.16      825.51     21.24 o 
  -3   3  13      524.17      487.69     13.68 o 
  -2   3  13       88.10       96.16      7.20 o 
  -1   3  13      412.61      437.43     11.03 o 
   0   3  13     1341.00     1285.97     19.68 o 
   1   3  13     1280.08     1436.75     21.90 o 
   2   3  13      799.17      796.92     16.40 o 
   3   3  13      160.75      176.82      9.59 o 
   4   3  13      935.41      939.02     19.11 o 
   5   3  13     1222.66     1218.49     22.05 o 
   6   3  13     2157.80     2069.76     27.69 o 
   7   3  13        1.50        2.02      4.41 o 
   8   3  13      535.42      512.18     19.53 o 
   9   3  13      129.65      143.62     12.81 o 
  10   3  13      105.49      107.00     11.45 o 
  11   3  13        1.69        2.62      4.79 o 
  12   3  13      177.36      187.50     15.50 o 
  13   3  13       74.06       79.18     10.39 o 
 -17   4  13       93.41      100.78     20.93 o 
 -16   4  13       24.34       23.37     12.90 o 
 -15   4  13       14.58       15.09     12.41 o 
 -14   4  13        3.50        7.79     11.93 o 
 -13   4  13        3.10       13.88     12.66 o 
 -12   4  13        0.24        8.76     10.71 o 
 -11   4  13        3.36        9.69      5.85 o 
 -10   4  13      143.96      216.80     20.08 o 
  -9   4  13      155.35      243.86     15.96 o 
  -8   4  13      153.15      182.17     10.99 o 
  -7   4  13       33.16       33.54      5.30 o 
  -6   4  13      113.23      115.68      8.56 o 
  -5   4  13        1.70       -1.56      3.53 o 
  -4   4  13      281.67      287.36     13.05 o 
  -3   4  13      255.50      287.73     12.11 o 
  -2   4  13       55.52       43.94      3.95 o 
  -1   4  13      273.17      265.04      8.48 o 
   0   4  13       26.55       24.67      3.76 o 
   1   4  13       63.78       69.33      5.75 o 
   2   4  13      739.19      731.75     15.99 o 
   3   4  13       97.69       91.94      7.07 o 
   4   4  13      270.88      276.14     14.80 o 
   5   4  13      330.21      291.09     11.58 o 
   6   4  13      244.59      219.61     12.15 o 
   7   4  13      670.51      667.54     18.44 o 
   8   4  13      258.61      253.61     14.01 o 
   9   4  13       61.62       73.98      9.87 o 
  10   4  13        9.26       14.26      6.18 o 
  11   4  13       37.69       54.65      9.00 o 
  12   4  13       48.43       35.20      7.61 o 
  13   4  13       28.54       31.40     12.66 o 
 -17   5  13      132.09      137.53     24.10 o 
 -16   5  13       71.73       82.28     19.96 o 
 -15   5  13        2.65       19.96     11.68 o 
 -14   5  13      239.94      262.90     33.59 o 
 -13   5  13      271.68      309.64     35.05 o 
 -12   5  13      430.47      433.30     40.16 o 
 -11   5  13        0.22       -7.30      7.30 o 
 -10   5  13      199.13      242.44     26.53 o 
  -9   5  13       99.74       98.91      8.70 o 
  -8   5  13      155.18      162.97     14.72 o 
  -7   5  13      374.67      312.34     12.22 o 
  -6   5  13      396.06      375.06     13.17 o 
  -5   5  13      457.16      471.20     14.71 o 
  -4   5  13     2436.58     2433.73     35.98 o 
  -3   5  13      964.66      990.02     26.68 o 
  -2   5  13     2851.82     2930.70     34.57 o 
  -1   5  13      700.14      734.99     14.91 o 
   0   5  13     4143.58     4033.22     42.29 o 
   1   5  13      110.95      121.00      7.75 o 
   2   5  13      650.66      636.66     15.16 o 
   3   5  13      183.28      164.60      9.33 o 
   4   5  13     1774.24     1646.11     27.89 o 
   5   5  13      627.92      623.92     18.34 o 
   6   5  13       97.02      106.08      8.91 o 
   7   5  13      106.08      102.38      8.98 o 
   8   5  13      373.66      332.82     16.18 o 
   9   5  13      183.66      178.72     12.57 o 
  10   5  13      726.48      727.80     25.58 o 
  11   5  13      234.29      224.69     17.28 o 
  12   5  13     1126.54     1167.99     34.34 o 
  13   5  13       66.22       68.40     16.31 o 
 -16   6  13       10.33       24.83     12.66 o 
 -15   6  13       65.69       74.73     19.96 o 
 -14   6  13        8.99       13.14     12.66 o 
 -13   6  13       53.91       52.34     16.80 o 
 -12   6  13       14.69       25.07     14.36 o 
 -11   6  13      171.25      215.19     27.99 o 
 -10   6  13      130.10      104.05     11.87 o 
  -9   6  13       21.56       49.07      8.11 o 
  -8   6  13       54.91       65.75      7.24 o 
  -7   6  13      575.52      547.45     16.77 o 
  -6   6  13      202.20      204.73     11.99 o 
  -5   6  13        5.62        5.87      3.87 o 
  -4   6  13     2373.45     2249.12     35.42 o 
  -3   6  13     2495.97     2581.77     38.68 o 
  -2   6  13      261.68      273.57      9.93 o 
  -1   6  13      552.79      538.89     13.22 o 
   0   6  13     2667.87     2675.30     33.30 o 
   1   6  13     1105.44     1057.78     19.84 o 
   2   6  13      542.35      501.47     13.72 o 
   3   6  13       83.07       63.79      7.73 o 
   4   6  13      421.65      375.10     15.39 o 
   5   6  13      272.62      229.59     19.01 o 
   6   6  13      167.01      147.75     10.70 o 
   7   6  13       55.36       50.97      6.76 o 
   8   6  13        0.80        2.61      4.32 o 
   9   6  13       27.57       30.42      5.99 o 
  10   6  13       12.75        2.18      5.62 o 
  11   6  13        0.48       12.40      5.23 o 
  12   6  13       99.26      101.02     12.08 o 
 -15   7  13      182.97      166.75     28.48 o 
 -14   7  13       53.47       62.07     19.47 o 
 -13   7  13        6.42        2.68     10.95 o 
 -12   7  13      413.40      386.31     39.43 o 
 -11   7  13        0.10        0.73      4.13 o 
 -10   7  13       10.95        3.65      4.09 o 
  -9   7  13       53.11       43.73      8.10 o 
  -8   7  13       45.79       53.71      8.70 o 
  -7   7  13      565.33      546.92     18.17 o 
  -6   7  13      576.75      559.40     35.54 o 
  -5   7  13     3347.51     3219.96     46.06 o 
  -4   7  13     2316.44     2305.81     37.23 o 
  -3   7  13       15.65       17.65      7.37 o 
  -2   7  13      128.21      126.54      9.96 o 
  -1   7  13      671.87      714.81     19.01 o 
   0   7  13      520.54      514.82     22.77 o 
   1   7  13      255.13      232.67     10.54 o 
   2   7  13       11.51        9.66      4.11 o 
   3   7  13      126.30      156.91     22.01 o 
   4   7  13       12.64        8.45      3.76 o 
   5   7  13        3.34        2.97      3.09 o 
   6   7  13       81.14       82.25      8.46 o 
   7   7  13       37.76       42.63      6.55 o 
   8   7  13      455.48      510.21     29.72 o 
   9   7  13      198.40      191.11     18.66 o 
  10   7  13      252.46      287.86     16.78 o 
  11   7  13      286.36      322.91     28.31 o 
 -15   8  13      518.60      642.15     46.74 o 
 -14   8  13        2.13        0.49      9.49 o 
 -13   8  13        5.19        4.63      9.49 o 
 -12   8  13      104.85       94.21     19.23 o 
 -11   8  13        0.68        6.91     14.12 o 
 -10   8  13      117.32      103.22     12.80 o 
  -9   8  13       17.41       10.43      5.54 o 
  -8   8  13        0.01       -0.12      3.78 o 
  -7   8  13      102.32      149.53     14.46 o 
  -6   8  13      130.97      114.94     12.36 o 
  -5   8  13       57.74       48.85      6.99 o 
  -4   8  13     1447.91     1458.78     29.51 o 
  -3   8  13      227.23      237.93     13.77 o 
  -2   8  13     2758.27     2800.03     43.13 o 
  -1   8  13       45.72       60.58      7.47 o 
   0   8  13      299.19      286.82     14.56 o 
   1   8  13      177.12      179.86     12.13 o 
   2   8  13      250.87      261.17     15.38 o 
   3   8  13        0.57        0.50      3.06 o 
   4   8  13        4.58        1.21      3.21 o 
   5   8  13      187.20      180.24     11.82 o 
   6   8  13       59.47       57.65      7.27 o 
   7   8  13      409.71      368.10     18.03 o 
   8   8  13        5.61        7.01      4.29 o 
   9   8  13      229.25      218.80     14.74 o 
  10   8  13       99.35      112.83     12.37 o 
  11   8  13        0.03        5.60      5.60 o 
 -14   9  13       22.09       42.60     15.82 o 
 -13   9  13        5.22       11.44     11.93 o 
 -12   9  13       31.42       31.16     14.36 o 
 -11   9  13      621.94      630.92     28.20 o 
 -10   9  13       12.67       26.54      6.48 o 
  -9   9  13      331.64      331.15     26.78 o 
  -8   9  13       96.84      110.95     12.97 o 
  -7   9  13        3.37        6.11      4.44 o 
  -6   9  13      517.95      544.94     23.63 o 
  -5   9  13        3.06        5.58      4.73 o 
  -4   9  13       41.75       31.41      6.12 o 
  -3   9  13       55.12       69.05      9.10 o 
  -2   9  13      846.82      878.06     23.53 o 
  -1   9  13     1570.51     1536.84     40.65 o 
   0   9  13       72.46       83.16      8.31 o 
   1   9  13      139.03      152.82     11.76 o 
   2   9  13        3.74        1.82      3.66 o 
   3   9  13       38.38       57.23      7.05 o 
   4   9  13       37.50       43.94      6.34 o 
   5   9  13       31.25       31.88     10.82 o 
   6   9  13       33.18       38.95      6.54 o 
   7   9  13      257.44      247.06     15.27 o 
   8   9  13       85.96       95.46     11.90 o 
   9   9  13       28.96       37.67      6.76 o 
  10   9  13       63.75       46.35      7.80 o 
 -13  10  13       42.25       50.63     16.80 o 
 -12  10  13      208.51      257.43     21.58 o 
 -11  10  13      124.23      166.83     17.59 o 
 -10  10  13      138.92      145.21     31.77 o 
  -9  10  13       36.30       49.60     10.04 o 
  -8  10  13       37.38       43.15      8.73 o 
  -7  10  13      504.52      421.72     22.08 o 
  -6  10  13        0.54       -3.37      5.96 o 
  -5  10  13       94.96       68.01     10.58 o 
  -4  10  13       93.98      122.56     13.47 o 
  -3  10  13      142.68      140.82     14.20 o 
  -2  10  13       26.71       25.14      7.48 o 
  -1  10  13     1397.68     1418.74     39.41 o 
   0  10  13        3.77        3.05      5.61 o 
   1  10  13       10.12       20.51      4.55 o 
   2  10  13        4.77        2.42      5.09 o 
   3  10  13      304.71      298.85     15.61 o 
   4  10  13        0.07       -0.83      3.44 o 
   5  10  13        1.06        5.25      4.74 o 
   6  10  13        2.10        2.60      3.74 o 
   7  10  13      455.60      505.49     24.21 o 
   8  10  13       46.75       29.23      5.55 o 
   9  10  13       16.02       26.89     12.08 o 
 -12  11  13       75.15       64.04     11.08 o 
 -11  11  13      831.67      925.44     36.84 o 
 -10  11  13        0.27        2.93      7.06 o 
  -9  11  13      123.45      152.84     17.08 o 
  -8  11  13      190.69      225.00     20.22 o 
  -7  11  13       16.78       15.60     13.27 o 
  -6  11  13       15.81       28.25      7.78 o 
  -5  11  13      166.80      211.43     18.59 o 
  -4  11  13      150.50      128.04     20.45 o 
  -3  11  13      243.68      270.20     29.94 o 
  -2  11  13       64.41       32.38     11.68 o 
  -1  11  13      938.28      914.00     71.45 o 
   0  11  13       27.57       20.62      7.83 o 
   1  11  13     2387.52     2559.75     48.21 o 
   2  11  13        0.97        5.96      6.05 o 
   3  11  13      103.43      112.25     10.07 o 
   4  11  13     1215.22     1219.48     28.58 o 
   5  11  13      823.17      838.55     23.92 o 
   6  11  13      100.50      107.62     10.46 o 
   7  11  13       41.84       55.03      7.47 o 
   8  11  13       18.58       28.77      6.97 o 
 -12  12  13      180.38      185.98     23.37 o 
 -11  12  13       12.29       14.80      6.71 o 
 -10  12  13       42.04       56.72     14.61 o 
  -9  12  13        0.94       -0.55      6.24 o 
  -8  12  13        4.74       15.36      7.13 o 
  -7  12  13        0.11        5.22      6.08 o 
  -6  12  13       15.52        4.27      9.62 o 
  -5  12  13        0.32        7.55      6.57 o 
  -4  12  13      328.76      346.15     35.05 o 
  -3  12  13      814.29      775.06     45.03 o 
  -2  12  13        0.20       -5.84      5.84 o 
  -1  12  13      584.77      597.07     28.78 o 
   0  12  13       74.66       81.86     16.31 o 
   1  12  13       23.89       18.11      6.92 o 
   2  12  13      282.94      278.60     18.90 o 
   3  12  13      120.85      130.13     13.57 o 
   4  12  13       21.07       22.51      7.31 o 
   5  12  13       20.36       21.80      5.66 o 
   6  12  13        0.04        4.46      3.45 o 
   7  12  13      127.88      105.16     16.55 o 
 -10  13  13        1.58        3.12      5.48 o 
  -9  13  13      240.24      280.87     23.71 o 
  -8  13  13      299.66      359.27     30.91 o 
  -7  13  13       11.35        4.63      8.03 o 
  -6  13  13      294.02      296.73     33.59 o 
  -5  13  13      367.49      410.41     39.68 o 
  -4  13  13      233.80      248.29     31.65 o 
  -3  13  13      389.65      475.41     43.57 o 
  -2  13  13       28.61       39.45      9.81 o 
  -1  13  13        4.85        5.38      7.55 o 
   0  13  13      104.35       93.11     23.00 o 
   1  13  13      717.15      735.33     33.13 o 
   2  13  13      712.46      787.02     27.82 o 
   3  13  13      606.41      622.39     24.97 o 
   4  13  13       38.15       46.38      8.33 o 
   5  13  13      426.91      366.66     47.22 o 
  -6  14  13       26.02       53.07     16.07 o 
  -5  14  13      304.51      318.64     36.27 o 
  -4  14  13       31.94       23.73      8.69 o 
  -3  14  13       51.54       59.18     27.14 o 
  -2  14  13      146.57      188.69     19.87 o 
  -1  14  13        3.58        4.10      8.15 o 
   0  14  13      299.68      248.37     22.80 o 
   1  14  13       89.28      102.81     24.59 o 
 -16   0  14      901.05     1094.68     52.82 o 
 -14   0  14      751.83      764.11     42.84 o 
 -12   0  14        2.69        8.03      9.01 o 
 -10   0  14     3209.92     3031.36     80.82 o 
  -8   0  14     6319.63     5816.13    118.06 o 
  -6   0  14        6.67        2.43      6.57 o 
  -4   0  14     6162.28     6358.97    121.23 o 
  -2   0  14     1187.15     1094.92     28.24 o 
   0   0  14      476.48      492.13     16.61 o 
   2   0  14     3973.36     4271.05     63.43 o 
   4   0  14    11262.11    11391.41    134.74 o 
   6   0  14     2656.97     2661.29     64.14 o 
   8   0  14        1.96        1.55      5.42 o 
  10   0  14        3.08       12.44      6.37 o 
  12   0  14       11.97       10.95     11.20 o 
 -17   1  14       20.64       42.84     10.47 o 
 -16   1  14       35.94       42.11     14.36 o 
 -15   1  14        8.74        7.25      6.94 o 
 -14   1  14        1.66       -1.21     11.32 o 
 -13   1  14       14.93       24.15      8.69 o 
 -12   1  14       22.37       29.67     15.21 o 
 -11   1  14      188.87      195.20     16.70 o 
 -10   1  14      153.09      166.90     18.50 o 
  -9   1  14      437.34      383.39     21.79 o 
  -8   1  14       25.22       29.01      7.47 o 
  -7   1  14      445.95      423.81     33.11 o 
  -6   1  14      209.70      212.77     15.48 o 
  -5   1  14      127.23      115.86     11.53 o 
  -4   1  14       37.49       41.98      6.80 o 
  -3   1  14      674.75      636.58     16.87 o 
  -2   1  14      298.91      288.74      8.92 o 
  -1   1  14       38.58       45.53      5.33 o 
   0   1  14       63.54       52.11      4.84 o 
   1   1  14       19.35       23.75      3.97 o 
   2   1  14      116.17      119.38      7.83 o 
   3   1  14      185.47      185.36      9.95 o 
   4   1  14     1642.13     1603.19     54.62 o 
   5   1  14     1377.71     1413.10     24.28 o 
   6   1  14        6.14        4.93      4.31 o 
   7   1  14      838.51      840.34     23.54 o 
   8   1  14      195.64      195.23     12.10 o 
   9   1  14      140.37      145.80     10.72 o 
  10   1  14      101.11      125.22     12.40 o 
  11   1  14       70.04       80.92     15.92 o 
  12   1  14       48.75       38.22     16.55 o 
  13   1  14       16.79       -4.63     11.44 o 
 -18   2  14       12.81       11.44      8.52 o 
 -17   2  14       10.73       15.09     10.95 o 
 -16   2  14      801.44      881.44     50.15 o 
 -15   2  14       61.82       41.38     15.09 o 
 -14   2  14      139.08      148.25     24.10 o 
 -13   2  14        0.01       -5.50      5.50 o 
 -12   2  14      911.06      914.39     31.65 o 
 -11   2  14      190.10      195.92     17.12 o 
 -10   2  14     2937.68     2987.87     56.78 o 
  -9   2  14        8.79        5.32      5.84 o 
  -8   2  14     4083.31     4023.59     69.38 o 
  -7   2  14      109.99      113.51     11.94 o 
  -6   2  14      160.28      159.76     13.24 o 
  -5   2  14      320.05      314.67     10.46 o 
  -4   2  14     2416.50     2354.77     72.05 o 
  -3   2  14     1466.88     1401.75     24.01 o 
  -2   2  14     1628.92     1699.51     21.61 o 
  -1   2  14        4.14        7.00      2.63 o 
   0   2  14      934.33      946.94     24.90 o 
   1   2  14       78.20      109.98      7.15 o 
   2   2  14     2874.80     2975.51     35.35 o 
   3   2  14        0.07        0.98      2.99 o 
   4   2  14       63.88       48.05      5.90 o 
   5   2  14     1205.76     1165.69     19.88 o 
   6   2  14     1131.84     1157.17     20.39 o 
   7   2  14      964.75      940.98     21.56 o 
   8   2  14       64.76       69.27     12.26 o 
   9   2  14      252.65      265.46     17.16 o 
  10   2  14      148.74      157.01     30.18 o 
  11   2  14        0.03       -0.64      5.30 o 
  12   2  14       50.42       58.92      9.93 o 
 -18   3  14       39.76       43.57     14.85 o 
 -17   3  14       75.81       58.18     18.50 o 
 -16   3  14       93.30      114.65     23.13 o 
 -15   3  14       63.64       83.25     20.69 o 
 -14   3  14       98.02       85.44     21.42 o 
 -13   3  14        0.20       -7.79      7.79 o 
 -12   3  14      120.44      104.07     23.13 o 
 -11   3  14       11.08       10.18      6.55 o 
 -10   3  14      180.13      193.72     16.16 o 
  -9   3  14      662.18      694.59     24.94 o 
  -8   3  14      526.14      513.87     21.19 o 
  -7   3  14       49.12       63.63      9.49 o 
  -6   3  14      452.65      413.16     13.01 o 
  -5   3  14     1573.95     1584.99     26.42 o 
  -4   3  14       15.03       15.35      4.82 o 
  -3   3  14      237.84      218.85     10.30 o 
  -2   3  14      424.95      421.63      9.82 o 
  -1   3  14       41.50       41.77      4.27 o 
   0   3  14      185.81      192.53     13.28 o 
   1   3  14      756.39      748.35     15.69 o 
   2   3  14      541.88      517.81     18.98 o 
   3   3  14      548.09      549.94     14.47 o 
   4   3  14      278.72      286.75     12.33 o 
   5   3  14       83.07       70.60      6.22 o 
   6   3  14      159.55      156.33      8.95 o 
   7   3  14       85.03       80.89      7.96 o 
   8   3  14       21.39       12.78      4.73 o 
   9   3  14       43.40       41.88      9.24 o 
  10   3  14      247.67      254.24     19.31 o 
  11   3  14      124.07      140.40     13.51 o 
  12   3  14       17.41        5.77      5.22 o 
 -17   4  14        0.79        9.74     10.95 o 
 -16   4  14      763.32      749.50     48.68 o 
 -15   4  14      118.77       97.86     21.42 o 
 -14   4  14      318.06      383.64     39.19 o 
 -13   4  14       21.47       31.16     14.85 o 
 -12   4  14      518.29      542.11     38.46 o 
 -11   4  14       22.96       29.13      8.36 o 
 -10   4  14       88.56      119.65     23.49 o 
  -9   4  14       53.87       55.05     10.10 o 
  -8   4  14       53.68       47.09      8.39 o 
  -7   4  14     1777.50     1728.81     29.55 o 
  -6   4  14      120.63      122.76      8.91 o 
  -5   4  14      385.77      382.39     40.41 o 
  -4   4  14     2378.23     2375.82     34.99 o 
  -3   4  14       17.17       12.64      4.20 o 
  -2   4  14      119.49      102.01     10.56 o 
  -1   4  14       31.08       23.92      4.53 o 
   0   4  14      333.20      333.76     11.03 o 
   1   4  14      106.15      137.05     10.26 o 
   2   4  14      991.67      941.24     19.22 o 
   3   4  14       50.37       30.28      4.62 o 
   4   4  14      104.16      117.09     10.07 o 
   5   4  14       28.91       33.48      4.52 o 
   6   4  14      272.09      275.95     13.79 o 
   7   4  14      241.31      218.12     12.62 o 
   8   4  14      271.85      278.40     16.60 o 
   9   4  14      212.60      201.83     15.57 o 
  10   4  14      108.89       88.32     10.54 o 
  11   4  14       22.77       11.42      6.48 o 
  12   4  14      150.07      168.72     18.35 o 
 -17   5  14       37.09       24.59     11.44 o 
 -16   5  14      105.97      124.63     24.83 o 
 -15   5  14      461.36      544.78     48.93 o 
 -14   5  14        4.89        9.98     12.17 o 
 -13   5  14       95.78       69.62     19.23 o 
 -12   5  14      362.73      303.06     34.81 o 
 -11   5  14       77.82       89.82     19.47 o 
 -10   5  14     1135.90     1251.24     34.62 o 
  -9   5  14      101.37      100.18     11.57 o 
  -8   5  14        5.37       17.51      7.23 o 
  -7   5  14       77.47       63.19      6.93 o 
  -6   5  14      220.40      220.52     11.49 o 
  -5   5  14     1013.66      941.86     33.61 o 
  -4   5  14     1463.05     1400.45     26.67 o 
  -3   5  14     1670.63     1706.22     29.92 o 
  -2   5  14        1.32        2.65      5.62 o 
  -1   5  14     2166.53     2184.43     28.40 o 
   0   5  14       90.21       89.35      8.75 o 
   1   5  14     3044.52     2988.28     36.31 o 
   2   5  14      201.09      198.32     18.24 o 
   3   5  14      153.31      146.04      9.08 o 
   4   5  14      152.50      146.76      9.98 o 
   5   5  14      366.15      332.59     14.35 o 
   6   5  14       28.99       18.65      4.47 o 
   7   5  14      249.91      229.00     15.79 o 
   8   5  14        0.19       -2.97      3.51 o 
   9   5  14       13.89       22.33      9.08 o 
  10   5  14        1.40       -0.36     11.04 o 
  11   5  14       17.69       21.04      6.30 o 
  12   5  14       12.51       30.67     11.68 o 
 -16   6  14      415.94      388.26     42.36 o 
 -15   6  14      221.90      257.30     34.32 o 
 -14   6  14      615.42      620.98     45.52 o 
 -13   6  14       24.90       29.21     15.09 o 
 -12   6  14       72.06       64.51     19.47 o 
 -11   6  14       55.21       66.21     16.31 o 
 -10   6  14       68.17       40.41     12.41 o 
  -9   6  14       93.23      110.06     26.29 o 
  -8   6  14        6.41        7.56      3.91 o 
  -7   6  14      114.44       75.94      8.66 o 
  -6   6  14      160.72      164.33     15.78 o 
  -5   6  14       92.40       91.85      9.62 o 
  -4   6  14     1214.90     1136.97     26.92 o 
  -3   6  14      105.71      100.97      8.94 o 
  -2   6  14     2417.43     2373.44     37.62 o 
  -1   6  14      140.32      158.00     10.05 o 
   0   6  14       61.00       51.76      5.44 o 
   1   6  14       57.15       49.12      5.43 o 
   2   6  14     2359.80     2257.67     31.88 o 
   3   6  14       51.41       73.65      8.26 o 
   4   6  14       11.13        2.05      4.78 o 
   5   6  14       97.20      113.39      9.22 o 
   6   6  14       36.69       30.01      5.45 o 
   7   6  14      470.24      459.50     16.92 o 
   8   6  14      195.91      203.85     14.19 o 
   9   6  14       57.10       56.20      7.58 o 
  10   6  14      587.96      564.28     25.60 o 
  11   6  14       61.07       56.74      8.67 o 
 -15   7  14       17.58       27.02     13.88 o 
 -14   7  14       13.28        6.09     11.68 o 
 -13   7  14      249.69      240.75     33.59 o 
 -12   7  14       22.16       20.69     10.71 o 
 -11   7  14        7.84       12.66      9.98 o 
 -10   7  14      923.85      897.24     30.59 o 
  -9   7  14      209.70      196.83     16.53 o 
  -8   7  14        2.69       11.45      4.97 o 
  -7   7  14      416.47      378.86     22.58 o 
  -6   7  14       12.20       19.12      7.79 o 
  -5   7  14     1260.58     1087.36     28.22 o 
  -4   7  14      811.28      738.63     20.24 o 
  -3   7  14      223.25      239.75     13.61 o 
  -2   7  14      315.49      328.41     13.74 o 
  -1   7  14      423.58      432.00     15.52 o 
   0   7  14      223.03      206.87     10.51 o 
   1   7  14      315.71      316.46     14.92 o 
   2   7  14      132.71      117.48     10.02 o 
   3   7  14      430.23      455.56     17.26 o 
   4   7  14      792.95      750.86     19.86 o 
   5   7  14        0.35        0.76      4.11 o 
   6   7  14        5.24        5.16      3.68 o 
   7   7  14       61.29       64.15      7.80 o 
   8   7  14       31.06       34.29      5.98 o 
   9   7  14        0.16        2.63      4.00 o 
  10   7  14      254.24      298.99     17.24 o 
  11   7  14     1187.28     1429.53     90.55 o 
 -15   8  14      155.94      137.05     25.80 o 
 -14   8  14      435.53      434.51     45.52 o 
 -13   8  14      297.52      330.81     38.95 o 
 -12   8  14      101.48      122.20     23.37 o 
 -11   8  14      230.14      224.19     30.43 o 
 -10   8  14     1284.41     1311.32     44.67 o 
  -9   8  14       17.05      101.75     16.07 o 
  -8   8  14      245.87      228.17     18.20 o 
  -7   8  14        2.49        2.07      4.33 o 
  -6   8  14      713.45      705.65     26.10 o 
  -5   8  14      428.69      409.28     15.70 o 
  -4   8  14     1754.77     1769.75     33.53 o 
  -3   8  14      575.10      534.29     17.74 o 
  -2   8  14     1428.30     1362.79     28.98 o 
  -1   8  14       13.68       17.41      4.55 o 
   0   8  14     1312.70     1322.17     44.42 o 
   1   8  14     1924.01     2029.76     36.88 o 
   2   8  14       43.35       48.16      6.90 o 
   3   8  14      212.84      234.07     13.12 o 
   4   8  14        1.07        3.22      2.84 o 
   5   8  14       85.70       91.61      8.73 o 
   6   8  14       48.45       64.48      7.94 o 
   7   8  14      173.04      161.15     12.28 o 
   8   8  14      240.86      283.91     21.52 o 
   9   8  14      144.28      157.25     13.00 o 
  10   8  14      727.47      701.76     22.84 o 
 -14   9  14       68.40      114.41     23.37 o 
 -13   9  14       13.79       26.05     13.88 o 
 -12   9  14        3.92       10.95     11.44 o 
 -11   9  14        0.09        9.49     11.20 o 
 -10   9  14        0.37       -4.29      4.29 o 
  -9   9  14       10.12       12.34      9.98 o 
  -8   9  14       14.86       10.65      6.82 o 
  -7   9  14       94.08      101.32     12.16 o 
  -6   9  14      305.21      283.69     20.38 o 
  -5   9  14      210.19      204.41     16.75 o 
  -4   9  14      177.13      153.55     11.78 o 
  -3   9  14      672.50      644.99     20.28 o 
  -2   9  14        5.28        6.46      4.27 o 
  -1   9  14       34.18       23.68      6.96 o 
   0   9  14      524.38      498.71     23.15 o 
   1   9  14     1329.67     1277.71     38.03 o 
   2   9  14      253.62      239.45     13.43 o 
   3   9  14     1024.57     1010.44     24.10 o 
   4   9  14        3.91        1.54      3.43 o 
   5   9  14       45.99       47.44      6.63 o 
   6   9  14       69.92       82.97      8.85 o 
   7   9  14      686.60      701.53     26.14 o 
   8   9  14      461.40      500.02     27.40 o 
   9   9  14        2.43        0.12      3.54 o 
  10   9  14      399.43      415.53     42.36 o 
 -13  10  14      447.48      503.64     48.93 o 
 -12  10  14      408.03      347.61     40.16 o 
 -11  10  14      412.75      432.54     25.30 o 
 -10  10  14      270.17      313.93     27.39 o 
  -9  10  14      213.18      214.96     18.92 o 
  -8  10  14      339.95      337.91     23.76 o 
  -7  10  14      153.07      194.87     18.01 o 
  -6  10  14      515.28      492.43     46.62 o 
  -5  10  14      118.36      108.52     12.96 o 
  -4  10  14      738.03      724.70     27.88 o 
  -3  10  14      110.66       90.80     17.53 o 
  -2  10  14      182.57      162.24     15.73 o 
  -1  10  14       10.45       14.72      6.60 o 
   0  10  14      589.31      552.82     25.29 o 
   1  10  14     2353.22     2423.38     84.71 o 
   2  10  14       95.99       86.07     10.67 o 
   3  10  14     1841.65     1825.16     34.12 o 
   4  10  14      198.52      202.76     13.36 o 
   5  10  14      169.50      172.58     12.77 o 
   6  10  14      561.01      549.16     20.02 o 
   7  10  14      386.38      438.38     19.74 o 
   8  10  14      137.45      146.62     15.92 o 
   9  10  14       14.92       17.04      5.60 o 
 -12  11  14       58.92       61.59     17.04 o 
 -11  11  14        9.37       -8.48      9.74 o 
 -10  11  14       42.34       40.60     10.14 o 
  -9  11  14       40.70       51.27     21.91 o 
  -8  11  14       16.93       24.92      8.03 o 
  -7  11  14      326.68      363.34     25.26 o 
  -6  11  14      111.66      125.98     36.15 o 
  -5  11  14       73.92       84.64     28.24 o 
  -4  11  14      709.99      713.23     41.38 o 
  -3  11  14        0.09       -4.38      4.38 o 
  -2  11  14       15.45       29.70      9.01 o 
  -1  11  14        2.38        1.85      5.72 o 
   0  11  14       33.65       46.35     22.03 o 
   1  11  14      663.33      686.59     24.64 o 
   2  11  14       23.58       23.45      6.93 o 
   3  11  14      459.31      453.42     26.47 o 
   4  11  14        3.54        1.01      3.23 o 
   5  11  14       58.15       64.15      7.90 o 
   6  11  14        1.89        4.37      3.95 o 
   7  11  14      339.11      309.84     30.15 o 
   8  11  14       39.20       27.99      8.03 o 
 -11  12  14      504.12      507.95     29.09 o 
 -10  12  14      462.72      492.40     28.55 o 
  -9  12  14      244.55      263.63     23.22 o 
  -8  12  14       20.36       26.47      7.91 o 
  -7  12  14        6.29        9.14      8.76 o 
  -6  12  14      189.09      202.29     27.26 o 
  -5  12  14      516.61      571.56     38.95 o 
  -4  12  14      279.14      301.36     33.11 o 
  -3  12  14      139.64       92.50     18.99 o 
  -2  12  14      253.33      235.88     29.21 o 
  -1  12  14       88.57       77.17     17.53 o 
   0  12  14       21.26       34.83     21.42 o 
   1  12  14      950.35      888.89     28.81 o 
   2  12  14        5.58        3.11      5.57 o 
   3  12  14      630.26      626.65     24.88 o 
   4  12  14      329.98      375.61     23.03 o 
   5  12  14      276.60      280.17     19.98 o 
   6  12  14       25.65        7.30     10.71 o 
  -9  13  14       74.62       74.62     13.51 o 
  -8  13  14        1.03        8.52      7.55 o 
  -7  13  14      260.18      283.59     33.59 o 
  -6  13  14       62.01       80.09     18.26 o 
  -5  13  14      166.19      148.00     23.86 o 
  -4  13  14      659.00      823.50     49.17 o 
  -3  13  14        2.31        7.30      8.03 o 
  -2  13  14        0.51        7.23      7.67 o 
  -1  13  14       72.08       59.69     11.46 o 
   0  13  14      200.52      219.45     21.77 o 
   1  13  14      414.19      412.78     33.71 o 
   2  13  14       68.70       72.77     10.20 o 
   3  13  14      416.00      409.30     24.06 o 
   4  13  14       35.84       15.82     13.63 o 
  -5  14  14       65.64       77.17     17.28 o 
  -4  14  14       58.99       76.20     12.99 o 
  -3  14  14      538.08      523.16     33.30 o 
  -2  14  14        4.81        4.73     14.12 o 
  -1  14  14       38.27       43.57     10.53 o 
 -15   0  15      215.85      190.84     27.02 o 
 -13   0  15      363.58      326.19     32.62 o 
 -11   0  15      275.05      256.57     27.99 o 
  -9   0  15      535.29      530.66     31.40 o 
  -7   0  15      397.35      353.94     25.32 o 
  -5   0  15      116.00       91.77     15.34 o 
  -3   0  15       31.81       35.30      9.98 o 
  -1   0  15      228.48      234.56     12.08 o 
   1   0  15        6.47        1.51      4.05 o 
   3   0  15     1027.63     1087.17     29.68 o 
   5   0  15      656.63      623.47     23.84 o 
   7   0  15       28.85       31.12      8.15 o 
   9   0  15       40.52       30.27      8.56 o 
  11   0  15      362.64      410.66     41.14 o 
 -17   1  15       41.42       29.70     11.20 o 
 -16   1  15       13.25       32.13     12.41 o 
 -15   1  15       95.63      130.35     15.39 o 
 -14   1  15      180.31      215.89     19.88 o 
 -13   1  15        0.49        1.13      6.53 o 
 -12   1  15      254.64      269.98     20.56 o 
 -11   1  15       10.75       15.79      8.40 o 
 -10   1  15      154.57      119.63     13.24 o 
  -9   1  15      901.61      865.56     28.56 o 
  -8   1  15     6007.85     5691.58    142.89 o 
  -7   1  15      906.24      839.48     46.74 o 
  -6   1  15       48.32       38.34      7.91 o 
  -5   1  15       14.78        7.67      5.51 o 
  -4   1  15     1742.02     1622.18     37.09 o 
  -3   1  15      405.47      372.14     13.27 o 
  -2   1  15     1781.59     1675.44     26.76 o 
  -1   1  15        0.93        1.30      2.66 o 
   0   1  15      457.39      389.60     11.00 o 
   1   1  15      904.25      825.73     19.43 o 
   2   1  15     1665.12     1600.79     24.99 o 
   3   1  15        4.00        5.14      3.49 o 
   4   1  15      187.71      202.74     11.13 o 
   5   1  15      335.28      331.76     13.46 o 
   6   1  15      446.55      414.06     14.42 o 
   7   1  15        4.09        8.64      4.24 o 
   8   1  15      673.66      629.15     18.67 o 
   9   1  15       30.84       37.36      8.69 o 
  10   1  15        0.87        3.24      5.00 o 
  11   1  15       16.46       21.17      9.98 o 
  12   1  15      274.08      256.88     23.76 o 
 -18   2  15       52.69       24.83      8.76 o 
 -17   2  15       28.72       45.28     15.34 o 
 -16   2  15       99.17      120.49     22.88 o 
 -15   2  15       39.09       33.35     14.85 o 
 -14   2  15       40.58       38.15      9.35 o 
 -13   2  15        2.77        7.45      7.31 o 
 -12   2  15       19.01        2.32      6.61 o 
 -11   2  15       28.75       36.12      8.95 o 
 -10   2  15      186.26      187.81     16.35 o 
  -9   2  15      713.89      610.98     23.83 o 
  -8   2  15       95.80      120.55     17.53 o 
  -7   2  15       61.72       48.67      8.59 o 
  -6   2  15       54.87       67.85      9.60 o 
  -5   2  15      246.64      216.76     15.66 o 
  -4   2  15     3655.96     3646.43     54.87 o 
  -3   2  15     4230.45     4253.33     49.94 o 
  -2   2  15      519.18      556.02     15.32 o 
  -1   2  15      177.16      186.30     10.65 o 
   0   2  15        0.00        1.67      2.48 o 
   1   2  15        3.17        5.60      3.74 o 
   2   2  15       46.40       44.38      5.36 o 
   3   2  15       13.39        9.44      4.71 o 
   4   2  15      159.97      173.25     10.26 o 
   5   2  15        0.01        3.77      3.24 o 
   6   2  15       47.04       39.07      5.86 o 
   7   2  15      517.85      519.69     16.29 o 
   8   2  15       27.00       20.05      6.07 o 
   9   2  15      127.83      130.44     15.25 o 
  10   2  15       28.79       32.04      7.47 o 
  11   2  15       32.37       46.57      9.25 o 
  12   2  15        3.93        7.17      7.19 o 
 -18   3  15      111.29      163.58     23.37 o 
 -17   3  15       24.50       20.93     11.44 o 
 -16   3  15       70.16       87.39     19.96 o 
 -15   3  15       80.87       92.50     20.45 o 
 -14   3  15      672.03      759.48     46.98 o 
 -13   3  15      131.13      140.70     24.34 o 
 -12   3  15       70.67       85.82     33.47 o 
 -11   3  15        2.35       13.11      7.67 o 
 -10   3  15        8.15        0.82      5.67 o 
  -9   3  15      584.04      569.56     27.39 o 
  -8   3  15      473.64      451.01     20.48 o 
  -7   3  15      330.41      293.45     17.48 o 
  -6   3  15      769.15      743.06     25.04 o 
  -5   3  15      206.49      197.88     12.11 o 
  -4   3  15     1305.90     1184.34     22.99 o 
  -3   3  15     1659.61     1598.91     36.34 o 
  -2   3  15      312.36      347.65     12.61 o 
  -1   3  15        0.17       -1.42      3.34 o 
   0   3  15      247.68      219.08     11.91 o 
   1   3  15     1454.34     1430.17     23.03 o 
   2   3  15     2584.58     2432.73     37.31 o 
   3   3  15       87.70      106.83      8.03 o 
   4   3  15     1188.82     1160.32     22.51 o 
   5   3  15      100.04      111.22      7.68 o 
   6   3  15        5.33        9.44      3.47 o 
   7   3  15       63.15       52.63      9.59 o 
   8   3  15      306.88      259.69     16.83 o 
   9   3  15      143.15      168.21     14.31 o 
  10   3  15      141.01      135.02     12.81 o 
  11   3  15        6.42        4.06      4.54 o 
  12   3  15       51.56       73.76     12.58 o 
 -17   4  15        0.30       11.20      9.49 o 
 -16   4  15       59.24      104.19     20.93 o 
 -15   4  15      142.34      153.84     25.80 o 
 -14   4  15        5.04       18.50     13.88 o 
 -13   4  15      134.21      114.17     23.37 o 
 -12   4  15      102.15      120.25     22.15 o 
 -11   4  15       27.74       20.91      7.55 o 
 -10   4  15      781.40      635.10     33.96 o 
  -9   4  15      234.60      174.54     15.20 o 
  -8   4  15        1.55        5.31      5.20 o 
  -7   4  15        0.12       -2.73      5.48 o 
  -6   4  15       35.26       32.93      5.26 o 
  -5   4  15     1024.38     1008.12     39.80 o 
  -4   4  15      403.64      415.57     17.11 o 
  -3   4  15      134.99      142.55      9.99 o 
  -2   4  15      272.84      259.34     12.42 o 
  -1   4  15       63.40       58.03      4.97 o 
   0   4  15      262.69      245.49     10.02 o 
   1   4  15     1721.86     1711.47     28.64 o 
   2   4  15      149.93      143.61      8.87 o 
   3   4  15     1163.01     1084.01     21.36 o 
   4   4  15     2273.43     2192.20     38.46 o 
   5   4  15        2.05        3.95      2.67 o 
   6   4  15       42.13       43.00      6.04 o 
   7   4  15       52.74       70.69      7.67 o 
   8   4  15        7.43        5.13      5.11 o 
   9   4  15        7.80        2.15      4.51 o 
  10   4  15      426.36      451.06     24.16 o 
  11   4  15      210.00      197.24     22.05 o 
  12   4  15      160.81      197.61     37.37 o 
 -16   5  15      203.66      203.75     31.65 o 
 -15   5  15       23.18        6.82     10.95 o 
 -14   5  15      195.74      189.14     29.21 o 
 -13   5  15       60.87       45.03     17.53 o 
 -12   5  15      463.03      451.07     41.63 o 
 -11   5  15       38.88       22.88     13.14 o 
 -10   5  15     1018.80     1074.57     32.50 o 
  -9   5  15       22.44       24.55      7.03 o 
  -8   5  15      268.64      299.76     17.95 o 
  -7   5  15       63.38       52.05      6.54 o 
  -6   5  15      240.46      248.59     12.30 o 
  -5   5  15     1452.20     1392.31     31.42 o 
  -4   5  15      665.56      653.10     22.89 o 
  -3   5  15       11.17        6.88      3.54 o 
  -2   5  15     3906.42     3971.72     51.59 o 
  -1   5  15        0.95        0.39      3.25 o 
   0   5  15       81.18       83.67      6.59 o 
   1   5  15      191.49      185.84      9.86 o 
   2   5  15       44.26       42.70      6.42 o 
   3   5  15       35.13       26.01      4.34 o 
   4   5  15      447.86      441.27     17.01 o 
   5   5  15       21.15       32.31      7.24 o 
   6   5  15       13.69       21.46      4.77 o 
   7   5  15      169.28      180.33     12.05 o 
   8   5  15      212.17      208.19     13.34 o 
   9   5  15      218.54      229.66     17.21 o 
  10   5  15      585.51      580.81     23.51 o 
  11   5  15       51.50       62.53      8.76 o 
 -16   6  15       38.12        7.55      9.25 o 
 -15   6  15        7.24        8.76     11.20 o 
 -14   6  15      320.31      331.06     38.70 o 
 -13   6  15       19.82       14.36     13.63 o 
 -12   6  15        1.61       -7.30      9.25 o 
 -11   6  15        0.01       -4.87      5.60 o 
 -10   6  15      252.42      223.71     27.75 o 
  -9   6  15      595.00      461.93     20.58 o 
  -8   6  15      669.70      730.58     20.22 o 
  -7   6  15       16.85        9.83      3.93 o 
  -6   6  15       96.24       78.71      8.16 o 
  -5   6  15        2.48        1.68      3.79 o 
  -4   6  15       25.65       20.98      4.92 o 
  -3   6  15        5.44        7.46      3.97 o 
  -2   6  15        1.22        3.42      3.24 o 
  -1   6  15       99.74       98.72      8.92 o 
   0   6  15      439.58      413.07     12.27 o 
   1   6  15       35.45       33.02      4.52 o 
   2   6  15       14.88       12.26      3.47 o 
   3   6  15     1659.68     1558.30     37.90 o 
   4   6  15       48.37       53.78      6.96 o 
   5   6  15      114.56      119.66      9.84 o 
   6   6  15       84.21       91.54      8.82 o 
   7   6  15        1.43        3.49      4.47 o 
   8   6  15       16.45       27.78      5.86 o 
   9   6  15       27.26       25.38      9.45 o 
  10   6  15       62.09       60.70      9.33 o 
  11   6  15       14.18       29.56      6.74 o 
 -15   7  15      175.03      150.92     27.02 o 
 -14   7  15      342.85      357.10     41.14 o 
 -13   7  15        0.13        1.46     10.95 o 
 -12   7  15      163.52      204.23     29.45 o 
 -11   7  15       95.02       60.61     15.58 o 
 -10   7  15       30.35       32.86     13.14 o 
  -9   7  15      307.13      266.79     30.18 o 
  -8   7  15      344.85      331.52     19.00 o 
  -7   7  15        1.86       -0.91      3.27 o 
  -6   7  15      267.89      322.89     18.10 o 
  -5   7  15     1117.00     1070.84     25.12 o 
  -4   7  15     2318.59     2205.72     37.49 o 
  -3   7  15      100.72       85.38      8.61 o 
  -2   7  15       55.62       43.39      6.35 o 
  -1   7  15      304.41      333.60     14.70 o 
   0   7  15      200.80      176.52     12.14 o 
   1   7  15      320.50      273.62     13.44 o 
   2   7  15      187.58      171.24     12.13 o 
   3   7  15       40.83       51.53      7.52 o 
   4   7  15      458.85      443.03     15.42 o 
   5   7  15        8.79       10.89      3.86 o 
   6   7  15      283.31      269.90     18.34 o 
   7   7  15      121.63       99.64     15.88 o 
   8   7  15      357.02      312.42     17.02 o 
   9   7  15      434.13      464.01     20.16 o 
  10   7  15      317.97      360.13     22.09 o 
 -14   8  15      225.53      232.96     33.59 o 
 -13   8  15       26.71       52.09     16.31 o 
 -12   8  15        0.14        3.65      9.49 o 
 -11   8  15       18.03       10.95     10.22 o 
 -10   8  15        3.71        2.43      8.03 o 
  -9   8  15      317.50      311.21     29.82 o 
  -8   8  15      111.57      111.93     12.75 o 
  -7   8  15      129.82      113.50     12.87 o 
  -6   8  15     1510.16     1368.99     54.65 o 
  -5   8  15        3.05        3.33      3.27 o 
  -4   8  15       20.85       29.41      6.64 o 
  -3   8  15        6.40        1.17      3.28 o 
  -2   8  15      448.95      480.68     17.08 o 
  -1   8  15      114.87      101.56      9.58 o 
   0   8  15     1282.85     1277.27     66.45 o 
   1   8  15      168.34      166.55     16.18 o 
   2   8  15      117.93      106.63     10.16 o 
   3   8  15        7.06        5.78      5.13 o 
   4   8  15        4.96        9.03      3.80 o 
   5   8  15        4.52        7.62      3.84 o 
   6   8  15       24.01       27.50      5.97 o 
   7   8  15       60.23       72.71      8.67 o 
   8   8  15       38.87       29.25      8.33 o 
   9   8  15        2.43       11.59      4.29 o 
  10   8  15       15.18       30.12      6.45 o 
 -13   9  15       71.43      111.73     23.86 o 
 -12   9  15      198.47      265.58     34.08 o 
 -11   9  15      199.37      194.01     29.70 o 
 -10   9  15      381.74      378.77     38.95 o 
  -9   9  15      149.41      170.24     16.98 o 
  -8   9  15      548.95      577.29     54.65 o 
  -7   9  15        9.96        6.04      4.85 o 
  -6   9  15       93.86      109.74     12.82 o 
  -5   9  15      235.33      219.03     17.73 o 
  -4   9  15      115.97      119.58     10.91 o 
  -3   9  15      609.20      583.01     19.63 o 
  -2   9  15      438.48      460.26     17.33 o 
  -1   9  15      168.53      176.74     16.11 o 
   0   9  15      493.18      477.90     23.13 o 
   1   9  15       75.65       74.67     18.26 o 
   2   9  15     2397.03     2258.70     70.75 o 
   3   9  15      614.39      623.03     18.86 o 
   4   9  15       34.49       31.78      5.80 o 
   5   9  15       28.80       39.51      7.33 o 
   6   9  15      265.09      287.58     16.28 o 
   7   9  15        9.42        0.75      4.01 o 
   8   9  15      164.65      159.96     12.80 o 
   9   9  15      142.27      132.97     45.64 o 
 -12  10  15        0.14       -8.03      8.03 o 
 -11  10  15       51.05       26.29     14.36 o 
 -10  10  15       38.32       56.03      9.93 o 
  -9  10  15      150.99      179.26     17.98 o 
  -8  10  15        0.08        7.79      4.90 o 
  -7  10  15      120.76      128.92     14.56 o 
  -6  10  15        2.51        9.79      4.85 o 
  -5  10  15        3.59       11.35      6.82 o 
  -4  10  15      160.83      170.62     22.52 o 
  -3  10  15      534.75      518.77     23.84 o 
  -2  10  15       26.87       37.11      8.69 o 
  -1  10  15      284.32      317.56     22.44 o 
   0  10  15       11.36       19.14      7.10 o 
   1  10  15     1690.80     1550.18    104.79 o 
   2  10  15       90.29      102.30     11.63 o 
   3  10  15      127.42      123.89     12.83 o 
   4  10  15        6.71       18.54      4.15 o 
   5  10  15        1.29        1.37      3.89 o 
   6  10  15        1.73        5.54      3.60 o 
   7  10  15      144.93      167.00     15.28 o 
   8  10  15       15.11        3.00      4.67 o 
 -11  11  15      146.14      173.32     29.45 o 
 -10  11  15      471.91      509.67     28.14 o 
  -9  11  15      108.00      136.80     16.08 o 
  -8  11  15      938.15      964.65     41.14 o 
  -7  11  15       10.76       38.86     11.32 o 
  -6  11  15       93.64      142.05     16.80 o 
  -5  11  15      252.07      266.50     21.17 o 
  -4  11  15      187.74      236.61     27.75 o 
  -3  11  15        8.11        0.00      6.82 o 
  -2  11  15       13.19        9.98      8.28 o 
  -1  11  15        4.86        8.08      6.26 o 
   0  11  15      258.71      304.02     23.05 o 
   1  11  15       24.80        6.45     10.13 o 
   2  11  15      148.64      151.71     14.47 o 
   3  11  15      284.18      301.04     19.98 o 
   4  11  15      172.84      214.15     20.01 o 
   5  11  15       53.24       44.18      9.01 o 
   6  11  15     1395.15     1414.91     38.89 o 
   7  11  15        0.33       -4.38      4.38 o 
 -10  12  15       11.63        2.50      6.17 o 
  -9  12  15      143.91      167.32     22.27 o 
  -8  12  15        5.29       -5.08      5.08 o 
  -7  12  15       67.72       55.13     10.81 o 
  -6  12  15        0.29        1.46      7.30 o 
  -5  12  15      197.69      210.08     27.75 o 
  -4  12  15       40.90       55.01     14.36 o 
  -3  12  15        1.70       -3.89      6.57 o 
  -2  12  15      563.72      519.71     37.97 o 
  -1  12  15      163.85      149.46     24.10 o 
   0  12  15        0.44       -0.46      5.10 o 
   1  12  15       66.79       67.61     10.69 o 
   2  12  15      116.40      116.72     13.74 o 
   3  12  15        2.48        1.21      5.24 o 
   4  12  15       60.07       51.40      9.51 o 
   5  12  15      275.87      275.07     35.30 o 
  -9  13  15      172.78      183.71     18.76 o 
  -8  13  15       71.15       64.26     15.09 o 
  -7  13  15      218.15      187.92     27.26 o 
  -6  13  15      263.08      343.96     37.24 o 
  -5  13  15      190.76      155.06     25.07 o 
  -4  13  15        8.52       15.09      9.49 o 
  -3  13  15        2.74        0.73      8.03 o 
  -2  13  15       37.04       43.06     10.61 o 
  -1  13  15      277.66      285.48     26.78 o 
   0  13  15        0.80       -0.83     10.95 o 
   1  13  15        0.08       -0.44      6.09 o 
   2  13  15      107.04      112.69     13.07 o 
   3  13  15      328.97      362.46     39.92 o 
  -3  14  15      433.15      445.47     44.30 o 
 -16   0  16      299.29      311.58     33.59 o 
 -14   0  16      140.53      198.15     27.02 o 
 -12   0  16      690.71      667.96     38.95 o 
 -10   0  16     1862.59     1670.13     59.64 o 
  -8   0  16       64.06       53.80     13.63 o 
  -6   0  16      272.92      227.36     24.34 o 
  -4   0  16     2144.68     2201.04     64.02 o 
  -2   0  16      979.57      990.25     28.24 o 
   0   0  16       45.03       32.87      6.44 o 
   2   0  16     3054.38     2578.89     48.21 o 
   4   0  16     3877.28     3888.49     65.81 o 
   6   0  16      116.37      107.37     12.88 o 
   8   0  16       78.37       79.43     11.99 o 
  10   0  16        3.35       -1.95      9.25 o 
  12   0  16        0.28        7.55     12.66 o 
 -17   1  16        7.57        0.00      7.79 o 
 -16   1  16        0.71       -6.09      8.76 o 
 -15   1  16       65.04       79.20     12.68 o 
 -14   1  16        2.72       -0.99      6.71 o 
 -13   1  16       23.94       15.19     15.09 o 
 -12   1  16       27.58       26.61      9.35 o 
 -11   1  16       31.21       34.83     14.97 o 
 -10   1  16      625.48      609.51     25.22 o 
  -9   1  16        0.11       -0.17      5.54 o 
  -8   1  16      481.05      465.57     21.16 o 
  -7   1  16     2358.85     2323.67     75.10 o 
  -6   1  16      961.36      932.78     28.74 o 
  -5   1  16      291.73      306.78     17.59 o 
  -4   1  16      119.46      133.87     12.71 o 
  -3   1  16      228.87      223.71     22.88 o 
  -2   1  16      243.44      272.46     20.70 o 
  -1   1  16       25.90       25.37      4.09 o 
   0   1  16       49.01       56.99      5.51 o 
   1   1  16      256.86      293.79     13.80 o 
   2   1  16        0.43        0.41      3.00 o 
   3   1  16      226.63      222.85     11.50 o 
   4   1  16      593.99      589.38     23.86 o 
   5   1  16      591.70      618.23     17.23 o 
   6   1  16      250.23      245.82     13.25 o 
   7   1  16       12.01        9.05      4.47 o 
   8   1  16       35.45       42.99      6.32 o 
   9   1  16       55.81       44.32      8.36 o 
  10   1  16       89.08       90.47     10.97 o 
  11   1  16        7.67       14.62      8.16 o 
 -18   2  16       34.95       36.27     11.68 o 
 -17   2  16      198.00      185.49     27.51 o 
 -16   2  16      553.51      529.93     46.74 o 
 -15   2  16      241.57      235.63     30.67 o 
 -14   2  16       46.90       26.05      8.89 o 
 -13   2  16       72.26       81.95     12.74 o 
 -12   2  16     2075.61     2027.41     49.10 o 
 -11   2  16      351.29      363.54     23.69 o 
 -10   2  16        0.54        5.30      5.92 o 
  -9   2  16      170.27      138.71     23.25 o 
  -8   2  16      431.55      420.69     20.29 o 
  -7   2  16     1037.81      960.89     29.69 o 
  -6   2  16        1.51       -3.42      7.67 o 
  -5   2  16     2045.80     1996.17     43.12 o 
  -4   2  16      573.98      578.52     22.29 o 
  -3   2  16     1560.53     1550.14     26.85 o 
  -2   2  16     4680.45     4648.60     55.07 o 
  -1   2  16      347.34      380.47     13.51 o 
   0   2  16       14.59       15.02      3.65 o 
   1   2  16       85.62       63.80      6.11 o 
   2   2  16     1543.65     1322.93     23.22 o 
   3   2  16       61.73       30.14      5.98 o 
   4   2  16       34.04       26.79      6.12 o 
   5   2  16      775.86      828.81     19.46 o 
   6   2  16      374.37      361.97     19.60 o 
   7   2  16      273.88      284.59     24.33 o 
   8   2  16        8.68        9.47      6.35 o 
   9   2  16        1.87       -3.01      4.86 o 
  10   2  16       69.52       63.06      9.71 o 
  11   2  16       39.30       39.25     11.12 o 
 -17   3  16        0.25        5.11      9.25 o 
 -16   3  16        2.08       13.88     11.20 o 
 -15   3  16      168.62      159.93     26.53 o 
 -14   3  16        0.67       -4.14     10.47 o 
 -13   3  16       53.95       48.15     10.18 o 
 -12   3  16       11.17        6.53      7.48 o 
 -11   3  16       34.08       15.03      7.59 o 
 -10   3  16        5.90       -3.67     13.02 o 
  -9   3  16      397.50      358.12     22.46 o 
  -8   3  16       54.99       55.74      9.94 o 
  -7   3  16       12.99        6.74      5.54 o 
  -6   3  16       25.01       21.30      6.61 o 
  -5   3  16     1065.43      982.52     68.77 o 
  -4   3  16      336.65      322.36     14.70 o 
  -3   3  16      566.01      563.64     16.32 o 
  -2   3  16      829.79      867.79     20.56 o 
  -1   3  16        8.07       10.69      4.18 o 
   0   3  16      276.73      265.90     11.28 o 
   1   3  16      772.19      700.50     16.09 o 
   2   3  16      253.62      253.82     15.07 o 
   3   3  16      762.23      710.26     17.35 o 
   4   3  16       16.60       20.01      4.52 o 
   5   3  16       16.63       20.95      4.18 o 
   6   3  16       15.04       15.64      4.19 o 
   7   3  16      122.41      110.61     11.20 o 
   8   3  16       20.92       13.57      5.52 o 
   9   3  16        4.35        2.17      4.68 o 
  10   3  16       80.99       84.69     13.47 o 
  11   3  16        0.30       -0.53      9.25 o 
  12   3  16       54.42       71.81     17.28 o 
 -17   4  16        1.01       31.16     11.93 o 
 -16   4  16      458.26      456.66     45.28 o 
 -15   4  16        6.17       -6.33      9.74 o 
 -14   4  16      134.35      166.50     27.51 o 
 -13   4  16       13.02       13.88     12.66 o 
 -12   4  16      259.46      271.90     32.86 o 
 -11   4  16        0.45       -0.48      7.42 o 
 -10   4  16      116.91      115.50     13.50 o 
  -9   4  16      916.64      871.59     29.28 o 
  -8   4  16      750.26      717.45     25.92 o 
  -7   4  16      364.94      377.39     24.71 o 
  -6   4  16      118.72      125.91     29.82 o 
  -5   4  16     4770.76     4538.74     55.24 o 
  -4   4  16     2251.27     2218.64     42.65 o 
  -3   4  16      169.70      173.06     11.20 o 
  -2   4  16      627.46      546.91     19.58 o 
  -1   4  16      468.79      434.03     15.18 o 
   0   4  16      339.19      346.06     11.04 o 
   1   4  16     1061.98     1042.20     20.16 o 
   2   4  16      318.26      307.85     11.79 o 
   3   4  16      101.95       77.34      6.93 o 
   4   4  16     1103.24     1061.86     22.19 o 
   5   4  16       69.90       89.55      8.19 o 
   6   4  16      610.60      620.57     18.24 o 
   7   4  16      443.17      452.46     32.34 o 
   8   4  16       63.55       80.80     10.36 o 
   9   4  16      163.07      158.73     14.24 o 
  10   4  16      361.18      371.65     21.86 o 
  11   4  16       10.15       15.97      7.25 o 
 -16   5  16      116.79      119.03     23.37 o 
 -15   5  16      102.88      105.40     23.13 o 
 -14   5  16       18.49        6.57     12.17 o 
 -13   5  16      394.45      382.18     40.16 o 
 -12   5  16       14.73       13.88     13.14 o 
 -11   5  16      145.47       83.98     19.47 o 
 -10   5  16      269.74      281.57     20.09 o 
  -9   5  16     1059.56     1092.02     33.13 o 
  -8   5  16       64.43       55.40     12.29 o 
  -7   5  16      126.03      146.24     14.31 o 
  -6   5  16       32.19       35.51      5.67 o 
  -5   5  16       50.40       48.26      6.36 o 
  -4   5  16       13.77       24.73      5.19 o 
  -3   5  16        0.21       -2.82      2.82 o 
  -2   5  16      114.28      100.82      9.36 o 
  -1   5  16      220.73      220.10     12.95 o 
   0   5  16      325.11      312.43     13.67 o 
   1   5  16      593.87      547.36     14.53 o 
   2   5  16      428.79      400.86     14.19 o 
   3   5  16       89.05       97.11      7.88 o 
   4   5  16      125.58      124.91      9.52 o 
   5   5  16       15.61       16.22      5.26 o 
   6   5  16        0.26        3.10      3.54 o 
   7   5  16        0.40        5.91      4.07 o 
   8   5  16        4.11       11.58      5.23 o 
   9   5  16       25.98       42.97      7.98 o 
  10   5  16      116.04      106.97     15.63 o 
  11   5  16      513.62      567.88     28.23 o 
 -15   6  16      159.76      174.05     28.72 o 
 -14   6  16      229.42      232.71     33.35 o 
 -13   6  16        0.07       -1.46     11.68 o 
 -12   6  16       55.48       65.97     19.47 o 
 -11   6  16       30.75       12.90     10.47 o 
 -10   6  16       38.85       66.21     16.31 o 
  -9   6  16      358.75      347.87     19.53 o 
  -8   6  16      455.23      444.73     21.91 o 
  -7   6  16       20.73       13.21      5.66 o 
  -6   6  16       16.80       27.25      5.58 o 
  -5   6  16       45.15       41.76      6.27 o 
  -4   6  16       68.59       66.47      7.35 o 
  -3   6  16       62.65       57.17      6.91 o 
  -2   6  16     2583.48     2557.67     41.03 o 
  -1   6  16        9.00       11.50      4.03 o 
   0   6  16      202.30      201.62     14.24 o 
   1   6  16      841.68      879.55     31.40 o 
   2   6  16      371.88      349.65     14.94 o 
   3   6  16        5.15        6.84      3.77 o 
   4   6  16       90.02       79.48      7.90 o 
   5   6  16      564.60      577.16     17.99 o 
   6   6  16      120.76      124.33     11.24 o 
   7   6  16      154.85      173.26     14.00 o 
   8   6  16      353.93      415.51     19.46 o 
   9   6  16      151.71      128.78     14.92 o 
  10   6  16      876.86      921.38     32.87 o 
 -15   7  16      233.88      231.25     33.11 o 
 -14   7  16      125.22      105.16     24.34 o 
 -13   7  16       13.21        1.70      9.25 o 
 -12   7  16      368.49      388.99     40.90 o 
 -11   7  16      327.31      299.66     34.57 o 
 -10   7  16      147.94      144.84     23.86 o 
  -9   7  16      790.57      866.83     47.47 o 
  -8   7  16       24.76       23.21      5.82 o 
  -7   7  16       41.52       31.73      6.41 o 
  -6   7  16      224.28      226.18     17.22 o 
  -5   7  16        1.48        2.26      5.18 o 
  -4   7  16      675.59      655.17     30.15 o 
  -3   7  16      629.71      629.70     19.59 o 
  -2   7  16      656.37      601.55     18.98 o 
  -1   7  16      362.33      363.99     15.46 o 
   0   7  16       62.36       63.17      7.72 o 
   1   7  16      111.24      102.75     19.96 o 
   2   7  16      338.40      301.43     14.67 o 
   3   7  16        0.01        2.55      3.11 o 
   4   7  16      298.63      286.32     14.95 o 
   5   7  16        9.43        1.87      3.58 o 
   6   7  16      100.97      104.41      9.63 o 
   7   7  16       13.33       11.37      4.87 o 
   8   7  16        0.16        1.13      4.59 o 
   9   7  16        0.12        9.86      5.42 o 
  10   7  16        7.93       -2.19      4.63 o 
 -14   8  16        1.15        5.84     10.22 o 
 -13   8  16      291.86      342.01     39.68 o 
 -12   8  16       53.98       40.90     13.63 o 
 -11   8  16       72.89       72.30     18.26 o 
 -10   8  16      249.70      232.71     30.18 o 
  -9   8  16       18.59       18.26     10.47 o 
  -8   8  16      431.17      467.35     22.15 o 
  -7   8  16        2.47        7.75      9.25 o 
  -6   8  16        1.78       13.80      6.02 o 
  -5   8  16        0.73        6.43      9.50 o 
  -4   8  16       50.83       56.64      7.35 o 
  -3   8  16        1.13        1.78      5.15 o 
  -2   8  16      192.89      176.90     12.69 o 
  -1   8  16      550.42      536.88     18.64 o 
   0   8  16       33.28       29.95      7.42 o 
   1   8  16      532.62      536.92     26.41 o 
   2   8  16       11.59       16.85      5.85 o 
   3   8  16       31.14       36.96      8.28 o 
   4   8  16      233.65      260.43     14.48 o 
   5   8  16      256.39      248.12     14.53 o 
   6   8  16       70.03       77.87     10.58 o 
   7   8  16        4.92        3.96      4.18 o 
   8   8  16       38.57       38.41      6.43 o 
   9   8  16       74.86       82.49     10.30 o 
 -13   9  16      235.75      240.26     33.35 o 
 -12   9  16      421.13      409.68     42.60 o 
 -11   9  16        8.29        0.24      9.25 o 
 -10   9  16        1.78       -6.33      6.33 o 
  -9   9  16       33.36       28.24     14.12 o 
  -8   9  16        1.02        8.38      5.44 o 
  -7   9  16       18.58       19.75      6.28 o 
  -6   9  16       19.72       22.91      6.43 o 
  -5   9  16      530.42      573.61     25.07 o 
  -4   9  16      251.75      283.03     16.56 o 
  -3   9  16       93.30      108.35     10.41 o 
  -2   9  16      295.21      307.91     21.25 o 
  -1   9  16     1095.99     1168.27     36.21 o 
   0   9  16       46.86       55.56     13.75 o 
   1   9  16       24.83       23.00      7.31 o 
   2   9  16       55.47       49.10      9.98 o 
   3   9  16       23.62       35.85      7.82 o 
   4   9  16        2.04        4.16      4.90 o 
   5   9  16        1.62       -1.31      5.52 o 
   6   9  16       36.96       41.73      6.49 o 
   7   9  16       10.19       18.45      4.72 o 
   8   9  16      309.81      336.49     18.47 o 
 -12  10  16       19.86       20.93     11.68 o 
 -11  10  16      638.69      720.54     48.44 o 
 -10  10  16       22.93       37.73     15.09 o 
  -9  10  16      103.94       97.69     25.44 o 
  -8  10  16      173.92      204.97     18.92 o 
  -7  10  16        3.08       -0.65      4.78 o 
  -6  10  16      440.71      471.65     25.15 o 
  -5  10  16        1.20        5.96      8.52 o 
  -4  10  16      199.43      189.28     18.99 o 
  -3  10  16        0.04       -2.82      4.63 o 
  -2  10  16      238.51      222.59     19.10 o 
  -1  10  16      488.40      489.84     24.25 o 
   0  10  16      108.71      102.05     13.65 o 
   1  10  16      129.22      140.71     15.98 o 
   2  10  16      464.99      484.13     27.13 o 
   3  10  16      113.61      121.11     12.77 o 
   4  10  16      447.08      411.64     23.33 o 
   5  10  16       15.83       20.40      7.47 o 
   6  10  16       78.89       65.12      8.45 o 
   7  10  16       84.38       76.23     11.62 o 
   8  10  16      644.14      460.80     30.67 o 
 -11  11  16       17.40       23.13     12.17 o 
 -10  11  16        3.14       -3.89      8.76 o 
  -9  11  16       15.75       25.50     11.56 o 
  -8  11  16      126.97      154.22     17.20 o 
  -7  11  16      376.67      411.02     33.96 o 
  -6  11  16      363.95      435.39     39.31 o 
  -5  11  16        3.66        9.98      8.52 o 
  -4  11  16       47.99       63.29     14.85 o 
  -3  11  16      192.61      199.12     26.05 o 
  -2  11  16       55.62       54.53     13.14 o 
  -1  11  16       31.69       41.69     10.09 o 
   0  11  16        8.78        5.92      8.52 o 
   1  11  16      122.81      110.90     14.15 o 
   2  11  16        6.46        1.38      5.01 o 
   3  11  16       29.71       27.92      7.67 o 
   4  11  16       47.05       53.96      9.33 o 
   5  11  16        0.16        4.67      5.37 o 
 -10  12  16      236.43      238.56     33.11 o 
  -9  12  16      439.05      521.04     29.06 o 
  -8  12  16      178.40      176.25     18.30 o 
  -7  12  16       93.84      119.28     20.93 o 
  -6  12  16      279.33      283.35     32.13 o 
  -5  12  16       13.16        3.16      7.06 o 
  -4  12  16       45.90       65.24     16.07 o 
  -3  12  16        1.24       -6.57      6.82 o 
  -2  12  16      101.42      145.08     23.61 o 
  -1  12  16      830.45      854.66     48.68 o 
   0  12  16      126.74      132.37     17.28 o 
   1  12  16      222.25      246.28     18.40 o 
   2  12  16      259.37      291.95     20.33 o 
   3  12  16      173.36      185.29     16.34 o 
   4  12  16       41.67       42.60     16.80 o 
  -8  13  16        0.47       16.31      8.52 o 
  -7  13  16       24.95       55.50     13.63 o 
  -6  13  16       21.55        3.65      7.30 o 
  -5  13  16        1.41       15.58      9.25 o 
  -4  13  16        0.01       17.04      9.25 o 
  -3  13  16      414.34      454.47     42.84 o 
  -2  13  16       14.82       31.16     11.68 o 
  -1  13  16        1.17       16.87      7.55 o 
   0  13  16       27.75       31.75     11.81 o 
   1  13  16       30.76       40.90     11.68 o 
   2  13  16        0.02        1.70     12.17 o 
   3  13  16       34.98       36.76     15.34 o 
 -15   0  17      148.92      130.72     22.88 o 
 -13   0  17      706.09      643.86     40.65 o 
 -11   0  17      349.64      294.79     30.18 o 
  -9   0  17        0.15        4.38      8.76 o 
  -7   0  17      269.10      234.17     25.07 o 
  -5   0  17     1936.40     1884.83     60.86 o 
  -3   0  17       82.07       57.45     13.39 o 
  -1   0  17      437.62      379.74     15.49 o 
   1   0  17        3.23        5.46      7.06 o 
   3   0  17      949.51      880.55     28.00 o 
   5   0  17        0.10        4.90      5.60 o 
   7   0  17      577.21      604.07     38.22 o 
   9   0  17       27.12       25.25      8.07 o 
  11   0  17      431.54      433.54     43.33 o 
 -17   1  17       21.36       25.32     11.20 o 
 -16   1  17      288.52      361.48     38.46 o 
 -15   1  17       12.44       16.08     11.20 o 
 -14   1  17      373.61      433.94     28.35 o 
 -13   1  17       62.78       65.50     12.39 o 
 -12   1  17     1357.68     1292.84     41.75 o 
 -11   1  17        0.27       -5.73      5.73 o 
 -10   1  17     2023.56     1852.08     45.67 o 
  -9   1  17        2.83        6.60      5.78 o 
  -8   1  17        5.55        6.93      9.86 o 
  -7   1  17      104.99       95.16     12.21 o 
  -6   1  17     4762.60     4727.97     75.31 o 
  -5   1  17     3053.49     2806.92     53.96 o 
  -4   1  17      277.96      286.64     33.84 o 
  -3   1  17      261.14      226.86     16.87 o 
  -2   1  17      315.33      254.58     19.96 o 
  -1   1  17      159.75      125.52      9.36 o 
   0   1  17      767.28      933.75     18.87 o 
   1   1  17     1522.48     1648.93     25.87 o 
   2   1  17      450.08      444.88     16.27 o 
   3   1  17       52.20       47.22      6.01 o 
   4   1  17      315.92      248.83     14.51 o 
   5   1  17       53.79       56.38      9.10 o 
   6   1  17      688.60      736.19     19.88 o 
   7   1  17      443.17      432.07     15.94 o 
   8   1  17       17.65        8.08      4.51 o 
   9   1  17      151.18      139.24     13.31 o 
  10   1  17        3.53       10.70      6.08 o 
  11   1  17       62.97       58.63     11.86 o 
 -17   2  17        1.89        6.82      9.98 o 
 -16   2  17       16.02       12.90     13.14 o 
 -15   2  17       11.24       -5.11     10.22 o 
 -14   2  17        9.43       11.46      7.17 o 
 -13   2  17       26.89       22.32     11.32 o 
 -12   2  17        0.08        1.66     12.41 o 
 -11   2  17       24.87       26.71      8.76 o 
 -10   2  17        7.98       10.07      7.55 o 
  -9   2  17      116.11      109.56     18.50 o 
  -8   2  17       58.25       59.83     10.07 o 
  -7   2  17      741.83      707.16     26.15 o 
  -6   2  17      168.14      192.13     16.09 o 
  -5   2  17     2037.70     1927.89     79.23 o 
  -4   2  17      842.90      739.72     25.82 o 
  -3   2  17      221.71      222.17     16.61 o 
  -2   2  17       73.19       48.38      6.16 o 
  -1   2  17      141.36      139.12     10.10 o 
   0   2  17      710.20      723.32     19.75 o 
   1   2  17       63.35       67.67     15.32 o 
   2   2  17       34.67       39.64      5.67 o 
   3   2  17       89.80       81.73      8.47 o 
   4   2  17       28.78       35.98      5.68 o 
   5   2  17      250.44      267.57     13.83 o 
   6   2  17      502.96      524.38     19.25 o 
   7   2  17      153.03      165.19     11.64 o 
   8   2  17        9.37       13.70      6.08 o 
   9   2  17       47.21       41.43     13.76 o 
  10   2  17       30.64       30.44      7.80 o 
  11   2  17        4.54       14.74      8.63 o 
 -17   3  17       16.72       35.54     11.44 o 
 -16   3  17      305.01      339.09     37.73 o 
 -15   3  17       41.83       37.24     13.39 o 
 -14   3  17      575.40      601.01     42.36 o 
 -13   3  17       36.73       35.27      9.13 o 
 -12   3  17       15.04       16.21     13.75 o 
 -11   3  17      203.65      160.34     22.88 o 
 -10   3  17        0.20        5.96      9.49 o 
  -9   3  17      832.89      800.07     28.74 o 
  -8   3  17       23.34       12.89      5.92 o 
  -7   3  17      102.88       79.39     10.85 o 
  -6   3  17     1729.90     1606.95     39.82 o 
  -5   3  17     2262.44     2196.26     47.32 o 
  -4   3  17       79.53       71.32     14.12 o 
  -3   3  17     1433.83     1314.49     25.97 o 
  -2   3  17     2663.23     2440.81     37.82 o 
  -1   3  17      389.65      345.64     13.57 o 
   0   3  17      344.72      376.47     14.50 o 
   1   3  17       61.40       34.58      6.72 o 
   2   3  17      577.82      609.11     19.18 o 
   3   3  17      157.75      151.87      9.85 o 
   4   3  17      855.43      779.35     19.06 o 
   5   3  17      627.14      647.86     17.37 o 
   6   3  17      272.18      307.62     18.00 o 
   7   3  17      387.92      449.91     20.16 o 
   8   3  17      728.20      668.68     29.03 o 
   9   3  17      446.65      460.84     30.06 o 
  10   3  17       30.82       30.96      7.77 o 
  11   3  17       91.89      111.47     13.66 o 
 -16   4  17       26.60        9.49     10.95 o 
 -15   4  17       17.82       28.24     13.14 o 
 -14   4  17       10.01       30.43     16.07 o 
 -13   4  17       19.47       29.21     13.88 o 
 -12   4  17       30.61       21.18     13.63 o 
 -11   4  17      229.58      234.27     19.47 o 
 -10   4  17      116.59      130.80     14.83 o 
  -9   4  17       24.46       28.45      7.66 o 
  -8   4  17      289.85      254.25     18.63 o 
  -7   4  17       27.22       21.33      8.52 o 
  -6   4  17      129.14      104.34     12.39 o 
  -5   4  17       60.20       50.44      9.38 o 
  -4   4  17        9.69       -0.46      3.91 o 
  -3   4  17      576.69      583.78     17.53 o 
  -2   4  17       33.77       27.04      5.43 o 
  -1   4  17      488.67      446.82     15.86 o 
   0   4  17      484.13      455.71     16.08 o 
   1   4  17       17.52       17.61      3.55 o 
   2   4  17      247.97      222.95     16.69 o 
   3   4  17        2.67       13.00      3.60 o 
   4   4  17       41.11       39.80      5.45 o 
   5   4  17        0.83        5.45      4.53 o 
   6   4  17       56.62       67.23      7.70 o 
   7   4  17        2.06        8.44      4.55 o 
   8   4  17      132.26      163.56     14.14 o 
   9   4  17        1.30       -0.28      4.12 o 
  10   4  17      126.75      125.59     12.79 o 
  11   4  17      449.22      461.29     43.33 o 
 -16   5  17      202.42      156.77     26.53 o 
 -15   5  17       55.40       51.61     18.01 o 
 -14   5  17       32.34       30.67     15.82 o 
 -13   5  17        3.13       14.85     13.63 o 
 -12   5  17      753.74      708.85     46.01 o 
 -11   5  17      220.50      192.55     27.75 o 
 -10   5  17        9.16       12.22      6.02 o 
  -9   5  17     1105.18     1050.65     33.24 o 
  -8   5  17     1363.32     1343.32     38.95 o 
  -7   5  17       11.29        3.49      4.85 o 
  -6   5  17      379.63      381.12     24.10 o 
  -5   5  17      487.20      508.61     19.65 o 
  -4   5  17       45.39       52.44      6.77 o 
  -3   5  17      986.77      926.25     23.13 o 
  -2   5  17     1939.16     1846.03     33.66 o 
  -1   5  17        7.74        6.41      3.50 o 
   0   5  17      735.34      708.05     24.23 o 
   1   5  17        2.63        7.48      3.39 o 
   2   5  17       44.06       47.06      5.32 o 
   3   5  17        3.22       -0.48      2.98 o 
   4   5  17       91.87       85.68      8.08 o 
   5   5  17      124.20      117.59      9.74 o 
   6   5  17       20.44       32.65      5.91 o 
   7   5  17      462.37      438.01     27.85 o 
   8   5  17      368.66      371.43     21.51 o 
   9   5  17      428.48      459.12     22.90 o 
  10   5  17      373.68      406.65     23.71 o 
 -15   6  17       37.12       37.49     15.58 o 
 -14   6  17       76.94       36.76     15.34 o 
 -13   6  17        7.38        0.49     10.95 o 
 -12   6  17       95.43       81.79     19.72 o 
 -11   6  17     1084.60     1021.16     53.55 o 
 -10   6  17       53.98       53.55     14.36 o 
  -9   6  17      161.87      144.15     20.45 o 
  -8   6  17      804.64      778.60     32.98 o 
  -7   6  17     2641.96     2507.35     52.97 o 
  -6   6  17      784.69      790.00     27.94 o 
  -5   6  17     1137.31     1058.71     25.08 o 
  -4   6  17      902.66      854.89     30.07 o 
  -3   6  17       95.63       99.93      9.23 o 
  -2   6  17        0.03       -1.14      3.44 o 
  -1   6  17     1494.15     1491.57     30.99 o 
   0   6  17      718.68      718.76     21.07 o 
   1   6  17      107.51       98.31      9.38 o 
   2   6  17       14.99       16.83      6.51 o 
   3   6  17       95.82      106.26      9.98 o 
   4   6  17        0.82        4.43      3.31 o 
   5   6  17       79.97       80.74      8.75 o 
   6   6  17       52.67       68.84      7.98 o 
   7   6  17       74.00       72.89      8.46 o 
   8   6  17        8.09        9.83      5.15 o 
   9   6  17       99.13       89.79     10.54 o 
 -14   7  17       80.71      116.11     25.56 o 
 -13   7  17      430.72      422.10     42.60 o 
 -12   7  17      579.48      599.55     42.84 o 
 -11   7  17       36.26       19.72     10.22 o 
 -10   7  17        2.64       -5.84      8.52 o 
  -9   7  17      804.80      802.08     46.01 o 
  -8   7  17      646.44      662.42     25.94 o 
  -7   7  17       22.96       20.44     11.20 o 
  -6   7  17     1046.17     1102.64     32.57 o 
  -5   7  17     1233.92     1142.67     27.04 o 
  -4   7  17      343.84      371.07     15.21 o 
  -3   7  17      216.86      238.15     16.37 o 
  -2   7  17        0.56        8.98      3.76 o 
  -1   7  17        0.19       -0.67      3.56 o 
   0   7  17      623.64      656.22     23.22 o 
   1   7  17        4.64       11.06      6.14 o 
   2   7  17       30.11       28.98      7.33 o 
   3   7  17       76.97       85.31     12.22 o 
   4   7  17      343.69      353.78     16.79 o 
   5   7  17        6.06        7.37      4.95 o 
   6   7  17      254.98      252.30     16.37 o 
   7   7  17       32.28       38.89      6.68 o 
   8   7  17      118.91      130.93     11.37 o 
   9   7  17      124.10      106.01     11.71 o 
 -14   8  17      316.95      362.70     40.90 o 
 -13   8  17       28.05       62.32     17.77 o 
 -12   8  17       29.51       27.51     13.39 o 
 -11   8  17       29.07       12.17     10.71 o 
 -10   8  17        0.73       -3.65      6.82 o 
  -9   8  17       34.45       28.48     11.68 o 
  -8   8  17      433.75      396.29     37.97 o 
  -7   8  17      106.49       99.24     12.11 o 
  -6   8  17       29.49       34.05      7.20 o 
  -5   8  17       59.12       53.30      9.01 o 
  -4   8  17      105.22       98.25     18.21 o 
  -3   8  17      138.76      121.52     10.62 o 
  -2   8  17      409.70      387.06     23.13 o 
  -1   8  17      183.72      182.49     16.50 o 
   0   8  17       18.28       25.34      7.13 o 
   1   8  17     1814.05     1755.09     46.46 o 
   2   8  17       52.90       63.06     10.88 o 
   3   8  17       77.51       62.84      9.32 o 
   4   8  17       47.32       50.47      8.44 o 
   5   8  17        1.19        0.03      3.86 o 
   6   8  17       27.45       34.44      5.48 o 
   7   8  17        0.78        1.79      3.43 o 
   8   8  17      134.93      165.87     12.43 o 
   9   8  17      191.17      231.98     25.32 o 
 -13   9  17       50.70       62.32     17.53 o 
 -12   9  17      272.95      293.08     36.76 o 
 -11   9  17      135.20      142.65     26.78 o 
 -10   9  17      547.24      645.56     44.30 o 
  -9   9  17     1065.71     1088.35     56.72 o 
  -8   9  17      121.52      154.09     24.10 o 
  -7   9  17       73.87       81.17     11.50 o 
  -6   9  17       41.51       46.92      8.83 o 
  -5   9  17        0.26        2.78      4.04 o 
  -4   9  17       18.90       18.92      5.42 o 
  -3   9  17      420.30      424.79     18.03 o 
  -2   9  17      607.08      616.25     30.67 o 
  -1   9  17     1272.28     1256.23     38.36 o 
   0   9  17       10.85        3.29      5.44 o 
   1   9  17      899.55      889.16     49.29 o 
   2   9  17       47.90       47.54     10.47 o 
   3   9  17      124.65      107.97     11.98 o 
   4   9  17       30.75       25.33      7.75 o 
   5   9  17       96.21       96.00     11.95 o 
   6   9  17      225.01      233.02     18.27 o 
   7   9  17       14.46       29.06      7.39 o 
   8   9  17      167.01      153.13     16.59 o 
 -12  10  17       15.62       14.61     10.71 o 
 -11  10  17        7.83       -8.28      8.28 o 
 -10  10  17        0.54       -2.92      9.01 o 
  -9  10  17      267.86      326.43     37.49 o 
  -8  10  17        1.69       -0.73      9.01 o 
  -7  10  17       86.13      102.91     13.30 o 
  -6  10  17        5.29        8.65      6.33 o 
  -5  10  17        5.63        4.98      4.98 o 
  -4  10  17       28.77       34.32     11.20 o 
  -3  10  17      228.02      234.97     19.49 o 
  -2  10  17       34.38       33.78      8.65 o 
  -1  10  17       29.26       30.69      8.21 o 
   0  10  17       54.36       47.10      9.79 o 
   1  10  17       39.48       36.10      8.83 o 
   2  10  17       46.82       45.61      8.61 o 
   3  10  17       40.46       45.67     14.09 o 
   4  10  17       11.91       19.77      7.71 o 
   5  10  17      499.16      552.61     28.24 o 
   6  10  17       58.85       62.30      9.70 o 
 -11  11  17       22.46       37.00     15.09 o 
 -10  11  17       42.38       47.47     15.09 o 
  -9  11  17      916.30      953.01     55.50 o 
  -8  11  17      263.99      288.77     22.91 o 
  -7  11  17       11.92       24.78      7.66 o 
  -6  11  17        3.73       14.31     11.20 o 
  -5  11  17      634.14      702.28     41.38 o 
  -4  11  17      153.53      162.61     23.86 o 
  -3  11  17      355.68      430.86     39.19 o 
  -2  11  17        7.76       -6.33      6.33 o 
  -1  11  17      426.85      426.81     27.86 o 
   0  11  17       73.41       75.61     23.98 o 
   1  11  17      648.15      629.00     24.76 o 
   2  11  17       51.51       65.60     10.26 o 
   3  11  17      183.68      207.79     17.25 o 
   4  11  17      405.44      455.82     30.73 o 
  -9  12  17        6.69       30.43     13.63 o 
  -8  12  17       14.57       11.01      6.66 o 
  -7  12  17        3.26       -5.84      5.84 o 
  -6  12  17      124.33      129.50     21.91 o 
  -5  12  17      308.38      357.59     36.51 o 
  -4  12  17      206.70      240.26     30.43 o 
  -3  12  17       12.83        3.41      7.55 o 
  -2  12  17       17.05       -6.09      6.09 o 
  -1  12  17       44.25       22.64     11.20 o 
   0  12  17        0.46        4.90      5.97 o 
   1  12  17        1.23       12.87      6.28 o 
   2  12  17      155.22      140.94     18.93 o 
   3  12  17        5.15       23.13     14.61 o 
  -7  13  17      352.71      397.27     39.68 o 
  -6  13  17        6.08        1.70      6.82 o 
  -5  13  17      176.82      247.08     30.18 o 
  -4  13  17      107.69      108.57     19.96 o 
  -3  13  17      827.87      864.64     49.90 o 
  -2  13  17        1.04       -0.24      5.60 o 
  -1  13  17       38.32       60.13     15.34 o 
 -16   0  18      413.76      456.66     42.11 o 
 -14   0  18      627.81      692.30     44.06 o 
 -12   0  18       39.38       51.36     15.34 o 
 -10   0  18     2477.56     2293.06     73.76 o 
  -8   0  18       23.67       26.05     10.71 o 
  -6   0  18     2677.75     2369.49     71.32 o 
  -4   0  18     3329.56     3267.48     85.69 o 
  -2   0  18      803.22      896.29     41.38 o 
   0   0  18        1.24        2.92      5.23 o 
   2   0  18     2647.39     3210.72     57.19 o 
   4   0  18     1788.69     1677.42     41.87 o 
   6   0  18     2247.54     2464.70     55.25 o 
   8   0  18      461.17      461.53     25.96 o 
  10   0  18       32.59       32.13     14.12 o 
 -17   1  18        0.03       -1.70      7.79 o 
 -16   1  18        1.25       -8.28      8.28 o 
 -15   1  18       39.07       57.95     11.70 o 
 -14   1  18       50.94       47.34     11.09 o 
 -13   1  18        0.49       -4.14      9.49 o 
 -12   1  18      112.96       97.22     34.57 o 
 -11   1  18        8.25        0.37      9.25 o 
 -10   1  18       76.77       78.32     14.48 o 
  -9   1  18      828.24      759.33     32.98 o 
  -8   1  18       52.05       52.06     10.04 o 
  -7   1  18      390.22      375.82     27.99 o 
  -6   1  18        0.76        5.36      6.09 o 
  -5   1  18      397.37      337.64     35.30 o 
  -4   1  18      571.59      544.34     22.80 o 
  -3   1  18      135.27      106.53     12.78 o 
  -2   1  18        3.24       -3.65      4.15 o 
  -1   1  18      118.78      142.03     14.46 o 
   0   1  18      535.91      577.77     17.76 o 
   1   1  18       20.03       20.15      4.50 o 
   2   1  18        0.17        2.41      3.46 o 
   3   1  18       57.58       60.62      6.73 o 
   4   1  18       40.14       34.88      5.71 o 
   5   1  18      360.88      383.25     15.90 o 
   6   1  18       14.88       15.49      5.38 o 
   7   1  18      837.73      859.96     22.70 o 
   8   1  18      196.52      204.01     15.71 o 
   9   1  18      238.80      246.79     17.83 o 
  10   1  18       73.61      113.78     23.66 o 
 -17   2  18       54.59       35.05     12.90 o 
 -16   2  18      575.27      645.07     44.30 o 
 -15   2  18      286.05      313.53     37.00 o 
 -14   2  18      170.27      202.98     20.81 o 
 -13   2  18      103.58      113.02     15.23 o 
 -12   2  18     1001.54      985.87     38.83 o 
 -11   2  18       51.11       56.38     11.00 o 
 -10   2  18     1866.57     1749.61     54.89 o 
  -9   2  18        0.01        4.52      6.08 o 
  -8   2  18      408.02      408.91     54.53 o 
  -7   2  18       24.60       16.78      6.83 o 
  -6   2  18      990.89      828.03     28.48 o 
  -5   2  18      861.29      761.93     34.08 o 
  -4   2  18       95.50      100.35     11.84 o 
  -3   2  18      625.53      537.16     29.09 o 
  -2   2  18     1529.42     1469.61     38.30 o 
  -1   2  18      156.80      130.84     10.47 o 
   0   2  18      365.25      315.13     14.62 o 
   1   2  18      998.86     1034.05     34.93 o 
   2   2  18      278.18      385.87     13.52 o 
   3   2  18        1.60        2.92      3.59 o 
   4   2  18        9.83       11.47      4.35 o 
   5   2  18      261.88      274.06     14.31 o 
   6   2  18      310.51      334.03     16.21 o 
   7   2  18       57.08       50.23      8.69 o 
   8   2  18      529.15      539.10     21.81 o 
   9   2  18      107.15      106.75     12.21 o 
  10   2  18      218.08      255.62     18.69 o 
  11   2  18       62.44       64.26     15.34 o 
 -17   3  18        0.84       13.39      9.49 o 
 -16   3  18        0.68        9.25      9.25 o 
 -15   3  18       18.83        8.76     11.44 o 
 -14   3  18       71.53       82.76     20.20 o 
 -13   3  18        0.03       -2.56      6.11 o 
 -12   3  18       13.39        0.20      7.55 o 
 -11   3  18       29.12       47.26     14.61 o 
 -10   3  18       82.11       83.86     12.29 o 
  -9   3  18      515.33      522.64     24.11 o 
  -8   3  18       25.81       20.77      7.47 o 
  -7   3  18       28.68       22.83     17.65 o 
  -6   3  18      451.51      427.06     20.74 o 
  -5   3  18     1628.28     1522.94     78.87 o 
  -4   3  18      697.25      593.71     33.84 o 
  -3   3  18      231.53      243.67     18.15 o 
  -2   3  18      182.50      193.91     12.10 o 
  -1   3  18       41.84       41.76      6.11 o 
   0   3  18        0.08        3.43      3.53 o 
   1   3  18      166.44      129.67     10.69 o 
   2   3  18      391.67      404.96     16.62 o 
   3   3  18      287.57      267.65     19.51 o 
   4   3  18       35.45       44.52      7.39 o 
   5   3  18      104.37      116.59     11.35 o 
   6   3  18        4.55       -0.55      6.21 o 
   7   3  18      473.97      450.79     32.38 o 
   8   3  18      630.65      690.30     25.19 o 
   9   3  18       25.62       18.96      7.02 o 
  10   3  18        1.06        2.08      5.99 o 
  11   3  18      680.31      578.86     41.14 o 
 -16   4  18      399.20      468.59     46.25 o 
 -15   4  18       38.61       42.84     16.31 o 
 -14   4  18      231.19      244.40     33.11 o 
 -13   4  18       25.30       27.02     14.61 o 
 -12   4  18      733.52      730.26     29.71 o 
 -11   4  18       23.77       22.25      8.68 o 
 -10   4  18       98.39       98.50     13.27 o 
  -9   4  18        0.01       -0.19      7.06 o 
  -8   4  18        4.30        9.60      5.44 o 
  -7   4  18     1188.90     1037.44     32.66 o 
  -6   4  18     1145.66     1039.83     32.42 o 
  -5   4  18      130.83       95.46     11.94 o 
  -4   4  18       42.62       49.71     14.00 o 
  -3   4  18      272.41      250.53     12.84 o 
  -2   4  18      267.00      256.53     14.35 o 
  -1   4  18      447.68      401.51     15.50 o 
   0   4  18      757.90      735.66     21.06 o 
   1   4  18      384.81      349.02     15.41 o 
   2   4  18      108.95      128.49      8.86 o 
   3   4  18       42.41       42.03      5.55 o 
   4   4  18      448.73      450.77     19.92 o 
   5   4  18       15.05       10.45      4.32 o 
   6   4  18        2.61        6.81      4.80 o 
   7   4  18       76.43       86.87     10.65 o 
   8   4  18        4.52       12.75      5.61 o 
   9   4  18      335.23      344.82     21.39 o 
  10   4  18       10.30        6.62     14.12 o 
 -15   5  18       88.43       89.34     21.18 o 
 -14   5  18      107.66       83.74     21.18 o 
 -13   5  18       25.34       23.86     13.88 o 
 -12   5  18       17.21       32.13     15.09 o 
 -11   5  18       47.38       36.27     16.80 o 
 -10   5  18      224.63      206.43     18.05 o 
  -9   5  18      839.96      853.66     30.43 o 
  -8   5  18        5.00        9.71      7.06 o 
  -7   5  18       13.15       10.26     13.39 o 
  -6   5  18      209.50      178.07     16.23 o 
  -5   5  18      121.76      114.41     18.99 o 
  -4   5  18       37.78       45.92      8.91 o 
  -3   5  18      436.94      404.57     15.26 o 
  -2   5  18      565.39      534.39     25.03 o 
  -1   5  18      666.78      665.48     20.08 o 
   0   5  18      170.01      171.23     12.26 o 
   1   5  18      876.34      827.61     23.08 o 
   2   5  18      535.59      506.65     24.69 o 
   3   5  18       62.98       46.36      6.26 o 
   4   5  18      164.27      171.59     11.30 o 
   5   5  18      155.88      135.61     10.44 o 
   6   5  18      184.85      180.21     14.16 o 
   7   5  18       84.76       66.61     12.66 o 
   8   5  18      128.27      147.74     13.72 o 
   9   5  18      119.97      122.46     12.64 o 
  10   5  18       38.75       27.75      9.01 o 
 -15   6  18        0.50       16.55     10.95 o 
 -14   6  18      109.17      115.14     24.34 o 
 -13   6  18      267.59      331.06     37.97 o 
 -12   6  18      635.47      580.57     41.14 o 
 -11   6  18       14.70        5.11      8.28 o 
 -10   6  18      250.00      254.62     31.40 o 
  -9   6  18       15.34       11.24      6.02 o 
  -8   6  18       80.04       68.50     10.98 o 
  -7   6  18      758.59      747.34     28.17 o 
  -6   6  18      775.21      693.68     47.95 o 
  -5   6  18      602.62      613.46     25.21 o 
  -4   6  18       28.52       25.29      5.49 o 
  -3   6  18      287.15      309.64     15.66 o 
  -2   6  18      816.55      746.48     21.79 o 
  -1   6  18        1.26        0.79      5.35 o 
   0   6  18       74.64       83.97      8.97 o 
   1   6  18      407.08      397.22     16.72 o 
   2   6  18      677.03      621.54     26.47 o 
   3   6  18       86.46       86.61     12.26 o 
   4   6  18      655.24      635.77     31.06 o 
   5   6  18      371.47      396.10     16.98 o 
   6   6  18      216.76      228.97     14.24 o 
   7   6  18       56.91       54.06      7.24 o 
   8   6  18      177.92      197.28     15.88 o 
   9   6  18        3.73        4.44      3.98 o 
 -14   7  18      429.52      506.81     48.44 o 
 -13   7  18       24.48       34.08     13.88 o 
 -12   7  18        3.72        8.03      8.28 o 
 -11   7  18       11.06       12.90     10.47 o 
 -10   7  18     2200.97     2235.85     82.52 o 
  -9   7  18      121.76      160.90     24.34 o 
  -8   7  18       42.64       48.51     14.12 o 
  -7   7  18        0.01       -1.47      8.64 o 
  -6   7  18      157.74      136.32     14.51 o 
  -5   7  18      541.18      544.93     18.70 o 
  -4   7  18       34.61       31.86      5.89 o 
  -3   7  18        3.46        3.62      3.46 o 
  -2   7  18      187.15      179.50     12.76 o 
  -1   7  18       30.27       32.70      6.02 o 
   0   7  18        1.81       10.01      4.11 o 
   1   7  18      363.05      327.50     22.52 o 
   2   7  18      792.65      743.88     29.78 o 
   3   7  18      494.68      572.18     26.65 o 
   4   7  18       16.25       15.38      5.96 o 
   5   7  18       30.78       44.43      8.72 o 
   6   7  18       97.35       93.75      8.93 o 
   7   7  18        7.22       11.80      4.37 o 
   8   7  18        0.96       -0.45      3.87 o 
   9   7  18       20.13       20.20      5.36 o 
 -13   8  18      989.70     1038.45     59.64 o 
 -12   8  18      550.03      533.83     48.93 o 
 -11   8  18       33.12       63.78     18.26 o 
 -10   8  18     1021.99     1083.72     57.20 o 
  -9   8  18       26.86       22.64     10.95 o 
  -8   8  18     1869.37     1808.15     71.32 o 
  -7   8  18        1.09        1.95      6.57 o 
  -6   8  18       94.42       82.52     17.04 o 
  -5   8  18       23.38       42.49      8.40 o 
  -4   8  18      188.09      187.36     13.24 o 
  -3   8  18       22.66       20.60      5.51 o 
  -2   8  18        4.76       -1.42      4.03 o 
  -1   8  18      434.42      490.41     25.19 o 
   0   8  18      724.22      682.38     28.25 o 
   1   8  18      520.68      512.68     25.07 o 
   2   8  18      294.33      313.54     23.22 o 
   3   8  18       42.66       44.31      8.19 o 
   4   8  18      121.92      140.57     13.77 o 
   5   8  18      112.58      117.91     16.67 o 
   6   8  18      417.77      412.89     23.81 o 
   7   8  18      251.60      295.87     20.70 o 
   8   8  18       96.37      130.48     24.83 o 
 -12   9  18        5.70       17.28     11.20 o 
 -11   9  18       45.98       61.10     18.26 o 
 -10   9  18      343.96      339.33     39.19 o 
  -9   9  18       60.19       44.06     15.82 o 
  -8   9  18       93.17      109.05     20.69 o 
  -7   9  18      683.68      716.64     44.06 o 
  -6   9  18      113.31      104.99     12.72 o 
  -5   9  18      606.01      640.94     21.76 o 
  -4   9  18        5.31        8.91     10.46 o 
  -3   9  18       57.68       49.98      7.61 o 
  -2   9  18      169.26      156.39     15.83 o 
  -1   9  18       87.20      102.56     13.63 o 
   0   9  18       18.71       24.73      8.40 o 
   1   9  18       15.72       11.55      6.25 o 
   2   9  18       79.88       72.45     12.33 o 
   3   9  18       42.68       43.72      8.34 o 
   4   9  18       15.94        3.28      6.28 o 
   5   9  18       13.86        2.41     12.34 o 
   6   9  18        0.11        5.18      6.04 o 
   7   9  18       25.62       29.45     15.58 o 
 -11  10  18        6.03       17.28     10.71 o 
 -10  10  18      423.40      566.93     51.12 o 
  -9  10  18       18.97       21.91     12.41 o 
  -8  10  18      768.83      782.85     48.20 o 
  -7  10  18      643.33      650.43     42.84 o 
  -6  10  18      199.98      211.03     18.74 o 
  -5  10  18        1.63       12.09      6.02 o 
  -4  10  18      270.08      315.96     31.40 o 
  -3  10  18       86.96      100.20     26.05 o 
  -2  10  18       63.03       51.84     11.93 o 
  -1  10  18       47.16       53.34     12.90 o 
   0  10  18      282.26      288.78     27.75 o 
   1  10  18     1282.24     1346.00     49.78 o 
   2  10  18       83.39       94.83     12.27 o 
   3  10  18      232.00      244.28     22.06 o 
   4  10  18      453.82      447.00     25.16 o 
   5  10  18       30.35       20.20      6.34 o 
 -10  11  18      146.99      145.57     26.05 o 
  -9  11  18        2.21        3.41     10.22 o 
  -8  11  18      138.30      158.71     26.29 o 
  -7  11  18       25.96       25.32     11.68 o 
  -6  11  18      357.37      344.20     33.84 o 
  -5  11  18       12.07       24.10      9.25 o 
  -4  11  18      185.50      190.11     25.56 o 
  -3  11  18       87.55       84.71     17.53 o 
  -2  11  18       34.90       34.81     12.41 o 
  -1  11  18       49.32       49.07     15.34 o 
   0  11  18       57.69       78.28     12.89 o 
   1  11  18      145.33      141.60     15.68 o 
   2  11  18       79.91       93.25     11.89 o 
   3  11  18        6.56       13.69      6.36 o 
   4  11  18       63.74       68.69     16.67 o 
  -9  12  18        7.22       25.56     11.93 o 
  -8  12  18       20.36       49.17     14.36 o 
  -7  12  18      124.28      115.87     19.23 o 
  -6  12  18        0.18       -5.60      5.60 o 
  -5  12  18      152.99      154.09     23.37 o 
  -4  12  18      171.46      148.73     23.13 o 
  -3  12  18      203.31      224.44     29.70 o 
  -2  12  18      167.27      165.77     25.32 o 
  -1  12  18      569.60      551.36     39.68 o 
   0  12  18       39.46       39.45      8.38 o 
   1  12  18       15.14       12.95      6.71 o 
   2  12  18       14.06       13.39     12.17 o 
  -6  13  18        0.28        6.82      6.09 o 
  -5  13  18       30.82       12.90      8.52 o 
  -4  13  18      357.28      373.66     37.97 o 
  -3  13  18       59.51       70.59     16.31 o 
 -15   0  19      174.50      149.22     25.32 o 
 -13   0  19      865.82      802.57     46.25 o 
 -11   0  19       10.22       19.96     11.68 o 
  -9   0  19       46.56       37.73     13.63 o 
  -7   0  19      205.88      168.45     22.88 o 
  -5   0  19       72.70       63.78     15.34 o 
  -3   0  19       44.37       32.86     11.20 o 
  -1   0  19       59.28       77.41     16.31 o 
   1   0  19       38.03       37.26      7.87 o 
   3   0  19     1577.53     1760.41     42.44 o 
   5   0  19      287.56      329.39     23.86 o 
   7   0  19       24.31       22.59      8.28 o 
   9   0  19       37.64       25.80     13.39 o 
 -17   1  19        0.81       -7.79      7.79 o 
 -16   1  19      151.50      162.61     26.78 o 
 -15   1  19      112.86      103.47     14.58 o 
 -14   1  19       53.35       61.85     13.27 o 
 -13   1  19      231.37      225.83     20.95 o 
 -12   1  19        0.06       -6.69      6.69 o 
 -11   1  19       42.98       41.53     10.50 o 
 -10   1  19       22.20       35.69      9.22 o 
  -9   1  19       39.40       30.66      8.86 o 
  -8   1  19      635.32      552.02     26.65 o 
  -7   1  19      158.28      148.27     15.23 o 
  -6   1  19      702.44      638.99     25.73 o 
  -5   1  19        3.09       10.44      5.65 o 
  -4   1  19     1564.66     1428.47     38.64 o 
  -3   1  19      109.21       65.35     17.65 o 
  -2   1  19      611.66      621.47     25.30 o 
  -1   1  19      259.06      261.92     19.43 o 
   0   1  19      896.00      744.15     40.16 o 
   1   1  19     1451.22     1342.57     29.05 o 
   2   1  19      173.12      144.82      9.81 o 
   3   1  19       73.56       75.51      7.63 o 
   4   1  19        3.97        5.44      3.81 o 
   5   1  19        3.64        6.07      4.23 o 
   6   1  19       80.26       92.91      9.15 o 
   7   1  19       23.35       27.94      6.12 o 
   8   1  19     1885.92     1900.61     42.07 o 
   9   1  19       22.66       31.60      7.92 o 
  10   1  19       27.22       26.35     10.21 o 
 -17   2  19       21.81        7.79     11.20 o 
 -16   2  19       72.23       94.69     21.18 o 
 -15   2  19      114.65      127.31     23.86 o 
 -14   2  19       25.14       27.50      9.22 o 
 -13   2  19       41.65       36.56     10.06 o 
 -12   2  19      391.09      389.89     26.07 o 
 -11   2  19       46.20       55.41     11.23 o 
 -10   2  19      351.25      335.15     23.04 o 
  -9   2  19        3.69        2.07      6.37 o 
  -8   2  19        2.42       -0.60      5.42 o 
  -7   2  19       12.25        9.18      6.26 o 
  -6   2  19       82.35       66.54     10.29 o 
  -5   2  19      156.54      132.33     14.10 o 
  -4   2  19      159.47      145.72     14.72 o 
  -3   2  19        5.53        7.55      6.82 o 
  -2   2  19      458.84      417.74     20.65 o 
  -1   2  19       36.53       42.27     12.05 o 
   0   2  19       82.78       83.18      8.74 o 
   1   2  19       10.25       17.10      5.93 o 
   2   2  19      197.52      213.01     20.03 o 
   3   2  19        7.02       15.47      4.73 o 
   4   2  19       32.01       28.05      5.52 o 
   5   2  19       12.51       19.04      5.28 o 
   6   2  19      748.69      822.86     21.97 o 
   7   2  19       10.98       15.36      6.22 o 
   8   2  19        9.06        1.75      5.76 o 
   9   2  19      114.30      112.09     12.59 o 
  10   2  19      142.80      141.03     14.39 o 
 -16   3  19      103.59      114.65     23.61 o 
 -15   3  19        0.65        3.89      9.98 o 
 -14   3  19      362.51      335.44     37.97 o 
 -13   3  19      200.11      204.02     19.54 o 
 -12   3  19        0.05       -6.07      6.07 o 
 -11   3  19        7.07        4.62      7.19 o 
 -10   3  19      179.12      181.70     21.54 o 
  -9   3  19      121.58       86.13     12.39 o 
  -8   3  19       33.71       23.43      7.30 o 
  -7   3  19      785.14      769.18     35.17 o 
  -6   3  19     2543.50     2439.32     52.91 o 
  -5   3  19      139.08      127.18     14.02 o 
  -4   3  19      871.51      826.67     40.90 o 
  -3   3  19      123.80      114.38     12.99 o 
  -2   3  19      372.09      359.37     20.61 o 
  -1   3  19      725.24      720.26     25.83 o 
   0   3  19      564.67      475.68     16.99 o 
   1   3  19        2.80        8.80      4.46 o 
   2   3  19      628.10      621.76     27.04 o 
   3   3  19       20.25       16.56      6.78 o 
   4   3  19      521.27      546.33     17.10 o 
   5   3  19      809.94      865.82     22.05 o 
   6   3  19       56.77       64.89      9.51 o 
   7   3  19      360.91      424.71     27.04 o 
   8   3  19      139.02      131.28     13.52 o 
   9   3  19        1.05        1.82      5.47 o 
  10   3  19        8.21        8.76      7.95 o 
 -16   4  19       70.33      102.97     21.42 o 
 -15   4  19        1.79        5.84     10.47 o 
 -14   4  19       18.01       12.90     13.39 o 
 -13   4  19       21.53       27.51     14.85 o 
 -12   4  19      348.71      299.84     23.04 o 
 -11   4  19        0.15        8.77      7.42 o 
 -10   4  19      114.55      103.54     19.96 o 
  -9   4  19      919.94      850.61     30.95 o 
  -8   4  19      259.61      281.61     20.81 o 
  -7   4  19       39.71       47.12      9.01 o 
  -6   4  19        8.94       12.11      6.53 o 
  -5   4  19      462.97      443.04     21.77 o 
  -4   4  19      332.35      278.45     20.03 o 
  -3   4  19       45.69       42.96      8.91 o 
  -2   4  19      198.05      170.59     16.77 o 
  -1   4  19        0.80       -2.87      3.21 o 
   0   4  19     1121.43     1086.67     26.65 o 
   1   4  19      344.33      325.12     15.91 o 
   2   4  19       16.48       19.74      7.41 o 
   3   4  19      134.79      122.79     11.27 o 
   4   4  19      102.66       97.83     14.68 o 
   5   4  19       77.59       64.21      8.44 o 
   6   4  19       12.13       23.16      5.85 o 
   7   4  19        0.55        3.35      6.12 o 
   8   4  19        0.02        5.47      9.62 o 
   9   4  19        5.68        8.63      7.06 o 
  10   4  19       10.37       17.77     17.04 o 
 -15   5  19       15.56        1.95      9.49 o 
 -14   5  19      182.84      140.94     26.29 o 
 -13   5  19       32.03       30.18     15.82 o 
 -12   5  19      454.55      507.05     46.01 o 
 -11   5  19       58.07       51.85     15.58 o 
 -10   5  19     1582.62     1572.91     43.67 o 
  -9   5  19      114.61      139.22     29.21 o 
  -8   5  19       70.11       58.25     17.89 o 
  -7   5  19      123.03      100.25     12.89 o 
  -6   5  19      272.68      241.38     19.17 o 
  -5   5  19      192.58      186.46     23.86 o 
  -4   5  19      142.72      103.41     12.48 o 
  -3   5  19       30.12       19.69      6.96 o 
  -2   5  19      107.51      112.32     17.19 o 
  -1   5  19      181.99      173.13     12.52 o 
   0   5  19     1096.77     1034.79     54.68 o 
   1   5  19       24.14       26.52      8.14 o 
   2   5  19        6.27       15.50      4.56 o 
   3   5  19       29.95       29.73     11.68 o 
   4   5  19        5.47        6.00      4.87 o 
   5   5  19      859.97      958.28     23.84 o 
   6   5  19      469.28      513.57     37.08 o 
   7   5  19       30.48       39.28     10.08 o 
   8   5  19      323.14      301.53     20.50 o 
   9   5  19       21.68       30.96      6.11 o 
 -14   6  19      699.35      755.10     51.36 o 
 -13   6  19        0.75        1.95     12.17 o 
 -12   6  19       24.53       22.40     11.93 o 
 -11   6  19      424.51      400.92     39.92 o 
 -10   6  19      216.88      197.42     27.26 o 
  -9   6  19      479.79      456.39     50.02 o 
  -8   6  19       78.62       70.75     10.83 o 
  -7   6  19      200.60      192.77     17.37 o 
  -6   6  19      231.96      213.76     18.20 o 
  -5   6  19      221.16      223.08     18.42 o 
  -4   6  19        9.38       -1.62      4.68 o 
  -3   6  19      136.84      145.79     13.31 o 
  -2   6  19       56.62       66.04      9.71 o 
  -1   6  19       81.70       79.70     15.46 o 
   0   6  19       67.72       64.36      7.98 o 
   1   6  19       24.99       26.94      5.68 o 
   2   6  19      380.23      434.79     24.08 o 
   3   6  19       41.01       38.79      8.83 o 
   4   6  19       34.33       41.92      8.04 o 
   5   6  19       25.35        4.71      8.68 o 
   6   6  19       41.07       55.11      6.47 o 
   7   6  19      191.90      188.60     15.14 o 
   8   6  19      259.06      291.93     19.54 o 
 -14   7  19        4.60        5.36     10.47 o 
 -13   7  19       28.39       33.84     15.09 o 
 -12   7  19      288.84      353.94     39.43 o 
 -11   7  19      189.43      203.26     28.72 o 
 -10   7  19      360.08      424.78     41.63 o 
  -9   7  19        2.19        8.03      8.76 o 
  -8   7  19      134.44      127.65     26.90 o 
  -7   7  19       16.56        2.64      5.92 o 
  -6   7  19      692.77      650.89     27.87 o 
  -5   7  19      206.43      222.52     26.17 o 
  -4   7  19      145.61      164.47     12.41 o 
  -3   7  19      238.54      246.81     15.04 o 
  -2   7  19        8.58        9.21      4.21 o 
  -1   7  19        0.37       -1.33      3.21 o 
   0   7  19       61.74       73.98     13.63 o 
   1   7  19       74.48       97.11     12.80 o 
   2   7  19      549.97      677.32     29.16 o 
   3   7  19        0.26       -1.48      4.32 o 
   4   7  19      102.00       94.59     13.68 o 
   5   7  19       47.46       47.91      9.00 o 
   6   7  19      317.39      328.14     21.17 o 
   7   7  19        2.71       12.42      6.04 o 
 -13   8  19       98.76       71.57     19.96 o 
 -12   8  19       11.22       12.41     10.22 o 
 -11   8  19       67.07       57.69     16.80 o 
 -10   8  19       78.89       54.53     16.55 o 
  -9   8  19        3.07       -8.03      8.76 o 
  -8   8  19      942.80      964.69     52.09 o 
  -7   8  19      191.38      176.05     16.20 o 
  -6   8  19        1.70       14.36      9.01 o 
  -5   8  19       34.64       48.32      9.64 o 
  -4   8  19       70.69       75.93      9.82 o 
  -3   8  19       41.94       31.97      6.31 o 
  -2   8  19      163.22      158.63     13.00 o 
  -1   8  19      104.59      121.36     14.33 o 
   0   8  19        1.94        7.33      5.89 o 
   1   8  19       14.94       18.74      7.31 o 
   2   8  19      389.11      412.32     46.62 o 
   3   8  19      142.72      149.01     14.18 o 
   4   8  19      161.91      159.60     14.68 o 
   5   8  19       53.97       60.18      9.89 o 
   6   8  19       47.17       53.51      9.86 o 
   7   8  19        8.36        0.08      6.48 o 
 -12   9  19      272.84      329.11     39.43 o 
 -11   9  19      346.58      420.88     44.55 o 
 -10   9  19        2.22       25.80     11.68 o 
  -9   9  19       39.68       45.28     15.58 o 
  -8   9  19      635.27      719.32     45.52 o 
  -7   9  19       51.55       53.55     14.85 o 
  -6   9  19      212.35      264.36     31.65 o 
  -5   9  19       19.99       12.28      7.54 o 
  -4   9  19       84.95       93.63     11.80 o 
  -3   9  19      239.26      231.80     20.81 o 
  -2   9  19       71.11       93.17     12.92 o 
  -1   9  19      247.26      240.94     21.06 o 
   0   9  19       22.69       12.96      7.43 o 
   1   9  19      309.36      314.73     24.40 o 
   2   9  19     1012.48     1002.43     37.41 o 
   3   9  19       70.48       46.01     10.79 o 
   4   9  19      478.10      478.63     35.01 o 
   5   9  19       17.19       40.80      8.51 o 
   6   9  19      398.60      417.20     57.69 o 
 -11  10  19        5.18        9.25     10.22 o 
 -10  10  19      144.53      111.24     22.88 o 
  -9  10  19      499.09      561.34     41.87 o 
  -8  10  19       25.13       48.44     15.58 o 
  -7  10  19      263.25      296.98     34.57 o 
  -6  10  19      199.17      224.44     29.45 o 
  -5  10  19       12.52       32.36      7.90 o 
  -4  10  19       12.08       -1.22      7.30 o 
  -3  10  19       68.41       87.15     20.20 o 
  -2  10  19      146.78      170.45     23.86 o 
  -1  10  19       11.47       16.87      8.07 o 
   0  10  19        7.52       15.25      8.76 o 
   1  10  19       43.15       46.36     10.23 o 
   2  10  19        0.80        4.99      5.81 o 
   3  10  19        3.05        5.44      5.93 o 
   4  10  19       68.09       72.69     10.46 o 
  -9  11  19      141.03      137.78     26.53 o 
  -8  11  19      884.76      881.44     52.58 o 
  -7  11  19      115.70      123.17     22.64 o 
  -5  11  19      153.69      173.56     24.10 o 
  -4  11  19        4.82       17.28      8.52 o 
  -3  11  19        2.74        8.03      7.79 o 
  -2  11  19      314.21      353.40     25.88 o 
  -1  11  19      201.93      234.23     30.18 o 
   0  11  19       95.66      112.80     31.40 o 
   1  11  19       25.62       36.21      8.33 o 
   2  11  19      380.27      460.08     26.45 o 
   3  11  19        6.94       10.58     11.81 o 
  -5  12  19      140.30      116.11     19.96 o 
  -4  12  19       27.66       20.45     10.95 o 
  -3  12  19       18.44       12.66      8.28 o 
  -2  12  19        8.18       18.74      9.25 o 
  -1  12  19       33.75       68.16     15.82 o 
   0  12  19       17.80       11.86      8.11 o 
   1  12  19        9.66       -4.63     10.71 o 
 -16   0  20     1188.23     1244.14     60.86 o 
 -14   0  20       10.28        9.01     10.71 o 
 -12   0  20      279.69      261.19     30.67 o 
 -10   0  20        5.69        0.73      9.25 o 
  -8   0  20       18.34        8.76      9.49 o 
  -6   0  20      588.45      520.44     33.59 o 
  -4   0  20      824.06      812.31     42.11 o 
  -2   0  20      594.12      623.90     36.51 o 
   0   0  20       72.03       35.30     12.90 o 
   2   0  20      817.85      749.75     41.63 o 
   4   0  20      811.15      850.48     42.84 o 
   6   0  20      629.89      685.36     29.09 o 
   8   0  20       88.94      110.56     14.89 o 
 -17   1  20       10.28       10.47      8.28 o 
 -16   1  20       33.96       21.66     13.63 o 
 -15   1  20       33.68       46.80     10.12 o 
 -14   1  20      178.61      217.89     39.56 o 
 -13   1  20      262.54      232.04     20.90 o 
 -12   1  20       98.01       98.71     14.63 o 
 -11   1  20       18.61       11.02      8.00 o 
 -10   1  20       11.23        8.72      7.74 o 
  -9   1  20      394.04      410.28     44.42 o 
  -8   1  20        0.37        3.81      6.69 o 
  -7   1  20      441.28      402.67     21.34 o 
  -6   1  20      413.70      372.98     25.19 o 
  -5   1  20       12.14       10.50      6.14 o 
  -4   1  20      231.73      229.97     18.68 o 
  -3   1  20      114.98      102.18     12.78 o 
  -2   1  20      229.67      261.44     27.99 o 
  -1   1  20      142.16      133.15     14.72 o 
   0   1  20      325.28      315.48     30.91 o 
   1   1  20      129.38      155.52     15.92 o 
   2   1  20        5.86        8.32      4.77 o 
   3   1  20        1.51        2.67      4.59 o 
   4   1  20      138.37      129.91     10.31 o 
   5   1  20     1058.98     1103.23     25.40 o 
   6   1  20       16.05       29.84      6.04 o 
   7   1  20        1.25       15.42      5.34 o 
   8   1  20      567.57      579.97     23.39 o 
   9   1  20       97.50      120.59     12.78 o 
 -16   2  20      629.51      749.50     48.93 o 
 -15   2  20       46.91       64.26     17.04 o 
 -14   2  20        1.64       -0.98      6.71 o 
 -13   2  20      166.16      198.62     51.00 o 
 -12   2  20       92.22       78.37     13.34 o 
 -11   2  20      123.85      120.08     15.56 o 
 -10   2  20      481.79      439.40     32.62 o 
  -9   2  20      175.10      156.11     16.59 o 
  -8   2  20        9.11        9.45      7.28 o 
  -7   2  20      390.64      374.56     28.60 o 
  -6   2  20       82.06       62.63     10.50 o 
  -5   2  20      291.03      222.27     18.99 o 
  -4   2  20     1118.01     1004.68     33.13 o 
  -3   2  20      150.74      115.14     18.50 o 
  -2   2  20      223.47      255.24     19.52 o 
  -1   2  20       20.21       27.36      7.97 o 
   0   2  20      439.91      430.58     21.83 o 
   1   2  20       13.09       15.82      5.00 o 
   2   2  20        8.50       24.07      6.97 o 
   3   2  20        0.05        2.54      3.94 o 
   4   2  20      507.12      544.77     25.31 o 
   5   2  20      865.88      877.72     22.68 o 
   6   2  20        3.24        1.42      4.17 o 
   7   2  20      562.06      557.08     22.52 o 
   8   2  20      712.11      801.44     27.52 o 
   9   2  20       49.64       61.23     10.14 o 
  10   2  20        6.64       22.15      9.98 o 
 -16   3  20       12.48       32.62     12.90 o 
 -15   3  20       38.66       63.29     18.26 o 
 -14   3  20      125.16      120.49     24.10 o 
 -13   3  20      823.65      769.29     32.37 o 
 -12   3  20      100.51       98.92     14.39 o 
 -11   3  20       91.08       90.09     13.89 o 
 -10   3  20       17.08       15.44      8.18 o 
  -9   3  20       54.73       46.04     10.39 o 
  -8   3  20       41.89       42.15      9.29 o 
  -7   3  20      102.44      107.25     13.08 o 
  -6   3  20       10.79        5.01      6.09 o 
  -5   3  20       11.74       16.36      6.86 o 
  -4   3  20       23.94       33.16      8.21 o 
  -3   3  20       27.91       18.20      6.93 o 
  -2   3  20       84.65       91.26     12.03 o 
  -1   3  20       82.29       70.09     10.76 o 
   0   3  20      227.40      228.43     20.57 o 
   1   3  20        4.52       -1.54      3.44 o 
   2   3  20       61.95       78.32      8.99 o 
   3   3  20       75.12       67.78     14.37 o 
   4   3  20       67.25       59.45     10.67 o 
   5   3  20      225.76      239.81     16.35 o 
   6   3  20       30.71       44.46      8.06 o 
   7   3  20       42.34       44.04      9.04 o 
   8   3  20       11.86       16.73      8.22 o 
   9   3  20        3.11        6.95      5.67 o 
 -15   4  20      182.15      195.96     31.89 o 
 -14   4  20      114.45       99.80     21.91 o 
 -13   4  20      200.10      206.42     30.67 o 
 -12   4  20      266.49      247.25     34.32 o 
 -11   4  20      425.95      438.14     25.32 o 
 -10   4  20      919.68      899.63     33.33 o 
  -9   4  20       32.33       30.52      8.18 o 
  -8   4  20      139.05      123.33     14.33 o 
  -7   4  20      206.87      166.71     16.38 o 
  -6   4  20      178.89      180.65     16.56 o 
  -5   4  20      500.00      421.19     22.40 o 
  -4   4  20     1454.05     1382.68     39.67 o 
  -3   4  20        0.53        3.17      4.82 o 
  -2   4  20      206.21      245.19     19.51 o 
  -1   4  20      172.02      174.68     16.53 o 
   0   4  20      258.04      250.49     15.36 o 
   1   4  20      140.38      127.79     14.06 o 
   2   4  20     1105.54     1131.85     28.72 o 
   3   4  20       25.58       31.47      6.04 o 
   4   4  20      112.92       99.03     13.79 o 
   5   4  20      413.20      453.09     46.01 o 
   6   4  20      290.02      325.17     25.27 o 
   7   4  20     1862.14     1984.99     44.19 o 
   8   4  20      451.06      429.79     24.24 o 
   9   4  20      120.79      111.24     24.83 o 
 -15   5  20      168.18      146.30     25.80 o 
 -14   5  20       53.53       39.43     17.28 o 
 -13   5  20      299.15      311.58     37.24 o 
 -12   5  20        0.28       18.99     13.63 o 
 -11   5  20      102.06      115.76     13.62 o 
 -10   5  20      371.23      321.87     23.11 o 
  -9   5  20       63.62       83.93     12.22 o 
  -8   5  20      442.39      462.94     23.36 o 
  -7   5  20      475.87      482.57     23.61 o 
  -6   5  20      109.39       90.39     12.22 o 
  -5   5  20        5.31        5.60      7.30 o 
  -4   5  20      123.13      111.36     13.33 o 
  -3   5  20       32.70       33.89      8.13 o 
  -2   5  20        3.83        2.87      4.27 o 
  -1   5  20      123.19      138.91     16.62 o 
   0   5  20       29.62       17.76      5.79 o 
   1   5  20        0.62        6.16      5.38 o 
   2   5  20      267.07      247.31     15.70 o 
   3   5  20      446.80      505.52     26.20 o 
   4   5  20       31.67       32.57      7.89 o 
   5   5  20       13.05        8.06      5.83 o 
   6   5  20       24.41       15.72      8.28 o 
   7   5  20      442.08      445.43     43.45 o 
   8   5  20       21.62       12.65      7.25 o 
 -14   6  20      102.93      111.73     22.64 o 
 -13   6  20       32.77       23.86     14.85 o 
 -12   6  20       21.49       33.59     14.36 o 
 -11   6  20      206.28      181.35     27.99 o 
 -10   6  20     1225.19     1292.34     61.59 o 
  -9   6  20       54.16       27.95     20.08 o 
  -8   6  20       39.88       40.87      9.98 o 
  -7   6  20      247.89      225.20     18.93 o 
  -6   6  20       19.96       21.48      6.86 o 
  -5   6  20       94.39      104.67     18.26 o 
  -4   6  20       27.17       26.29      7.57 o 
  -3   6  20      114.27      126.58     14.61 o 
  -2   6  20      437.66      419.10     23.56 o 
  -1   6  20        8.44        5.98      4.56 o 
   0   6  20       22.94       19.90      5.14 o 
   1   6  20     1913.94     1971.36     49.63 o 
   2   6  20     1877.19     1895.18     88.97 o 
   3   6  20       29.52       31.74      8.59 o 
   4   6  20      419.42      456.62     21.00 o 
   5   6  20       49.38       58.35      9.91 o 
   6   6  20        1.68        5.64      7.40 o 
   7   6  20      249.29      253.45     23.14 o 
 -13   7  20      233.90      279.21     36.03 o 
 -12   7  20      456.18      431.35     43.57 o 
 -11   7  20        3.95        4.63      8.76 o 
 -10   7  20      249.25      210.32     30.67 o 
  -9   7  20       22.33        8.52      9.25 o 
  -8   7  20      257.30      224.91     19.13 o 
  -7   7  20       65.19       78.40     23.25 o 
  -6   7  20        1.00       -2.39      6.69 o 
  -5   7  20      135.37      117.94     14.46 o 
  -4   7  20        1.38       -0.14      5.48 o 
  -3   7  20      115.10      117.52     13.79 o 
  -2   7  20      121.55      120.02     11.13 o 
  -1   7  20      491.61      537.48     23.58 o 
   0   7  20      393.76      413.35     30.31 o 
   1   7  20       89.47       69.28     11.57 o 
   2   7  20        0.71       10.63      7.91 o 
   3   7  20      176.09      172.84     18.20 o 
   4   7  20      113.03      106.78     13.27 o 
   5   7  20       71.27       84.38     11.38 o 
   6   7  20        5.97        8.51      7.69 o 
   7   7  20       83.63       73.27     17.53 o 
 -12   8  20      153.66      133.40     24.10 o 
 -11   8  20      323.40      386.07     41.63 o 
 -10   8  20      345.47      314.50     36.76 o 
  -9   8  20       11.72       22.88     11.20 o 
  -8   8  20       81.36       75.70     19.72 o 
  -7   8  20       43.24       53.50      9.98 o 
  -6   8  20       27.19       19.74      6.53 o 
  -5   8  20       12.04       14.08      6.78 o 
  -4   8  20        3.51        6.97      5.85 o 
  -3   8  20       54.44       57.34      8.10 o 
  -2   8  20        3.00        5.31      7.30 o 
  -1   8  20      248.49      268.16     21.64 o 
   0   8  20        3.04        6.55      6.48 o 
   1   8  20      415.96      416.42     41.63 o 
   2   8  20        3.15        5.33     13.14 o 
   3   8  20       57.05       56.42     10.46 o 
   4   8  20      269.42      269.19     19.35 o 
   5   8  20       29.90       19.77     11.46 o 
   6   8  20       53.77       50.32     11.37 o 
 -11   9  20      440.90      486.85     48.44 o 
 -10   9  20        3.81        0.49      9.98 o 
  -9   9  20      470.26      552.33     48.93 o 
  -8   9  20      100.03       76.19     18.50 o 
  -7   9  20      221.35      208.86     28.72 o 
  -6   9  20       19.96       35.05     12.66 o 
  -5   9  20      546.57      545.00     26.33 o 
  -4   9  20        7.51        0.08      5.54 o 
  -3   9  20      228.28      197.69     18.70 o 
  -2   9  20       87.40       78.13     19.96 o 
  -1   9  20      212.93      215.87     31.04 o 
   0   9  20      118.13      142.91     16.77 o 
   1   9  20        0.07        7.65      7.02 o 
   2   9  20        0.52       -2.69      6.60 o 
   3   9  20        2.56        1.33      6.21 o 
   4   9  20       38.02       28.31      7.71 o 
   5   9  20       24.46       31.01     18.01 o 
 -10  10  20        8.81       16.07      9.25 o 
  -9  10  20      547.54      604.18     44.30 o 
  -8  10  20      101.07       98.10     20.93 o 
  -7  10  20       38.52       57.93     15.09 o 
  -6  10  20     1142.06     1156.27     57.20 o 
  -4  10  20        1.48       19.96      8.76 o 
  -3  10  20        2.70        8.64      6.09 o 
  -2  10  20       25.52       30.73      8.91 o 
  -1  10  20        8.85       11.25      7.11 o 
   0  10  20       36.58       46.69     10.18 o 
   1  10  20      987.76      946.28     36.99 o 
   2  10  20       40.16       35.52      7.90 o 
   3  10  20      251.36      261.34     19.29 o 
  -9  11  20       91.38      114.65     23.13 o 
  -8  11  20      213.94      216.16     30.91 o 
  -7  11  20       12.16       11.20     10.22 o 
  -4  11  20        2.26       -4.63      6.09 o 
  -3  11  20        8.03       18.26      9.01 o 
  -2  11  20       19.74       24.53      8.59 o 
  -1  11  20        0.03        4.55      6.14 o 
   0  11  20       55.58       62.78     16.55 o 
   1  11  20        0.62       -0.91      6.25 o 
   2  11  20      105.75      135.34     22.64 o 
  -4  12  20      120.36       79.36     15.82 o 
  -3  12  20        4.19       -0.97      8.03 o 
  -2  12  20       32.92       48.93     12.41 o 
  -1  12  20      144.56      178.67     27.02 o 
   0  12  20       52.76       69.86     19.72 o 
 -15   0  21      129.05      108.08     21.91 o 
 -13   0  21       79.75       77.90     19.23 o 
 -11   0  21        1.51       -4.14      9.49 o 
  -9   0  21       10.77       -3.41      8.52 o 
  -7   0  21       46.27       34.08     13.14 o 
  -5   0  21      470.24      456.42     32.62 o 
  -3   0  21      238.58      248.78     28.24 o 
   1   0  21      103.83      110.27     19.96 o 
   3   0  21      605.95      608.56     39.19 o 
   5   0  21      289.92      340.53     24.30 o 
   7   0  21      547.48      550.22     27.19 o 
   9   0  21       44.16       53.07     17.28 o 
 -16   1  21       98.15      117.09     21.18 o 
 -15   1  21        0.10       -6.09      6.09 o 
 -14   1  21     2209.14     2300.25     59.30 o 
 -13   1  21      140.43      158.09     17.90 o 
 -12   1  21       89.61       76.96     13.60 o 
 -11   1  21      133.46      118.49     15.46 o 
 -10   1  21      187.62      190.64     18.80 o 
  -9   1  21        0.04       -5.09      5.09 o 
  -8   1  21      562.13      507.60     24.78 o 
  -7   1  21        3.73       -3.40      5.42 o 
  -6   1  21      986.38      995.53     33.82 o 
  -5   1  21      263.84      221.71     18.67 o 
  -4   1  21     2226.94     2169.53     51.46 o 
  -3   1  21      138.44      142.12     35.91 o 
  -2   1  21      482.39      483.44     33.11 o 
  -1   1  21        8.09       11.70      9.01 o 
   0   1  21     1093.03     1233.94     62.56 o 
   1   1  21      578.43      587.59     60.00 o 
   2   1  21      248.36      281.57     27.26 o 
   3   1  21       56.35       64.65     11.71 o 
   4   1  21      348.95      392.53     25.39 o 
   5   1  21        2.50        2.36      4.46 o 
   6   1  21       85.08       88.05     10.01 o 
   7   1  21      499.92      542.70     23.44 o 
   8   1  21       73.83       83.02     11.42 o 
   9   1  21       86.87       82.26     14.63 o 
 -16   2  21       48.15       39.92     11.68 o 
 -15   2  21      575.64      635.09     45.03 o 
 -14   2  21       36.42       42.16     10.41 o 
 -13   2  21      287.45      287.10     23.49 o 
 -12   2  21        0.05       -0.70      7.79 o 
 -11   2  21       43.27       42.27     10.84 o 
 -10   2  21      525.23      531.90     26.33 o 
  -9   2  21      358.53      361.82     25.13 o 
  -8   2  21      168.90      169.20     17.12 o 
  -7   2  21        1.52       12.01      6.48 o 
  -6   2  21       90.15       73.87     18.99 o 
  -5   2  21      542.12      501.48     23.92 o 
  -4   2  21      286.98      238.47     32.13 o 
  -3   2  21        1.70        2.92      7.30 o 
  -2   2  21      628.11      628.91     26.76 o 
  -1   2  21       11.36        0.82      5.96 o 
   0   2  21      113.79      133.56     16.19 o 
   1   2  21      124.21      155.23     16.18 o 
   2   2  21       15.45       13.39     12.41 o 
   3   2  21       39.73       47.00      7.87 o 
   4   2  21        0.80        5.86      5.37 o 
   5   2  21      193.22      197.35     20.16 o 
   6   2  21      489.75      515.00     39.51 o 
   7   2  21      184.65      207.73     16.54 o 
   8   2  21       13.05       15.42      6.81 o 
   9   2  21      135.42      187.95     32.62 o 
 -15   3  21      350.62      385.34     42.11 o 
 -14   3  21      365.34      400.19     42.36 o 
 -13   3  21      147.03      166.97     20.45 o 
 -12   3  21       72.09       64.84     11.92 o 
 -11   3  21        2.75       15.59      8.52 o 
 -10   3  21      284.13      290.39     23.06 o 
  -9   3  21      599.28      610.51     41.26 o 
  -8   3  21      113.45      103.70     13.40 o 
  -7   3  21      209.84      194.09     17.64 o 
  -6   3  21      102.98      121.17     14.60 o 
  -5   3  21      130.63      100.92     13.07 o 
  -4   3  21      550.81      542.31     25.03 o 
  -3   3  21      132.74       91.32     12.61 o 
  -2   3  21     1358.25     1245.16     38.95 o 
  -1   3  21        0.78        6.06      5.30 o 
   0   3  21      265.72      281.58     21.39 o 
   1   3  21       82.29       88.82     12.44 o 
   2   3  21      225.45      221.28     15.15 o 
   3   3  21      114.10      131.26     11.87 o 
   4   3  21      140.64      153.51     13.21 o 
   5   3  21       20.63       32.65      8.82 o 
   6   3  21       27.06       15.10      7.65 o 
   7   3  21      769.97      778.45     34.81 o 
   8   3  21      303.08      314.39     20.75 o 
   9   3  21        3.17       11.44     15.58 o 
 -15   4  21      204.62      236.61     33.11 o 
 -14   4  21        0.97       23.13     12.90 o 
 -13   4  21      340.63      271.42     34.81 o 
 -12   4  21      112.69      141.57     16.57 o 
 -11   4  21       59.67       94.87     23.13 o 
 -10   4  21      115.31      126.94     15.39 o 
  -9   4  21      711.49      710.43     29.38 o 
  -8   4  21      417.24      429.95     38.70 o 
  -7   4  21        1.63        3.25      5.59 o 
  -6   4  21      178.41      153.63     16.18 o 
  -5   4  21        4.49        1.29      4.72 o 
  -4   4  21      130.97      111.49     18.74 o 
  -3   4  21       23.01       20.60      6.96 o 
  -2   4  21        0.48        1.38      5.03 o 
  -1   4  21       69.27       63.76     10.90 o 
   0   4  21       98.16       94.76     15.46 o 
   1   4  21      663.56      673.99     22.15 o 
   2   4  21       21.88       25.53      5.84 o 
   3   4  21      205.69      222.09     18.45 o 
   4   4  21       37.50       39.63     10.00 o 
   5   4  21      152.68      189.18     19.07 o 
   6   4  21       29.75       41.42     10.58 o 
   7   4  21      191.63      203.59     20.70 o 
   8   4  21      218.53      245.25     22.72 o 
 -14   5  21      101.87       95.67     21.42 o
[truncated: 50,852 more chars]
